# Supplementary material for: A second monoclinic polymorph of N-cyclo­hexyl-N-ethyl­benzene­sulfonamide
Source: Acta Crystallogr Sect E Struct Rep Online. 2009 Nov 18;65(Pt 12):o3107. doi: 10.1107/S160053680904762X (PMC2972150; doi:10.1107/S160053680904762X)
Supplement: Supplementary file 2 [file e-65-o3107-Isup2.hkl]

# 
# h,k,l, Fc-squared, Fo-squared, sigma(Fo-squared) and status flag 
# 
data_I
_shelx_title ' ZHR4N_0m in P2(1)/n' 
_shelx_refln_list_code          4 
_shelx_F_calc_maximum      158.64 
_exptl_crystal_F_000       576.00 
_reflns_d_resolution_high  0.7455 
 
loop_ 
 _symmetry_equiv_pos_as_xyz 
 'x, y, z' 
 '-x+1/2, y+1/2, -z+1/2' 
 '-x, -y, -z' 
 'x-1/2, -y-1/2, z-1/2' 
 
_cell_length_a     8.3837 
_cell_length_b    11.4467 
_cell_length_c    15.1488 
_cell_angle_alpha  90.000 
_cell_angle_beta   92.541 
_cell_angle_gamma  90.000 
 
_shelx_F_squared_multiplier     1.000 
 
loop_ 
 _refln_index_h 
 _refln_index_k 
 _refln_index_l 
 _refln_F_squared_calc 
 _refln_F_squared_meas 
 _refln_F_squared_sigma 
 _refln_observed_status 
   2   0   0     8975.51     8964.44    117.57 o 
   4   0   0      773.96      833.54     12.51 o 
   6   0   0        2.02        1.31      1.44 o 
   8   0   0      252.41      245.33     17.49 o 
  10   0   0        2.23        3.39      6.46 o 
   1   1   0     1339.71     1295.62     12.51 o 
   2   1   0     3127.12     3132.74     24.91 o 
   3   1   0      231.13      248.46      2.95 o 
   4   1   0      692.73      697.37      7.09 o 
   5   1   0        5.14        3.75      0.88 o 
   6   1   0      126.82      131.83      3.52 o 
   7   1   0       86.58       90.38      3.76 o 
   8   1   0       17.03       20.12      2.75 o 
   9   1   0        1.65       -1.02      3.55 o 
  10   1   0       43.12       47.62      6.50 o 
  11   1   0        0.04       -1.47      4.67 o 
   0   2   0     7181.20     7159.39     74.60 o 
   1   2   0      490.36      477.45      5.01 o 
   2   2   0      690.11      647.66      6.41 o 
   3   2   0     1536.75     1538.32     16.03 o 
   4   2   0      153.66      171.46      3.06 o 
   5   2   0       11.17       11.78      1.31 o 
   6   2   0      286.98      303.32      5.30 o 
   7   2   0       22.28       20.06      2.77 o 
   8   2   0       33.64       29.79      4.04 o 
   9   2   0        0.14       -0.84      2.45 o 
  10   2   0       15.15       19.46      7.61 o 
  11   2   0        7.56        2.65      5.11 o 
   1   3   0      302.06      278.17      3.06 o 
   2   3   0      211.90      232.70      2.70 o 
   3   3   0      174.25      198.48      3.09 o 
   4   3   0      478.95      471.37      6.08 o 
   5   3   0       27.41       28.24      1.60 o 
   6   3   0      193.57      166.83      6.46 o 
   7   3   0      189.39      183.66      7.60 o 
   8   3   0       39.51       38.08      4.40 o 
   9   3   0        0.42        0.64      3.14 o 
  10   3   0        4.70        3.73      5.64 o 
  11   3   0       11.20       18.91      8.29 o 
   0   4   0      196.12      233.10      3.92 o 
   1   4   0      199.72      231.42      3.30 o 
   2   4   0      738.17      803.01      9.39 o 
   3   4   0     1385.39     1421.22     16.03 o 
   4   4   0     1300.84     1291.65     15.97 o 
   5   4   0     1070.50     1051.48     13.74 o 
   6   4   0      744.17      750.25     10.86 o 
   7   4   0      101.99      113.56      6.42 o 
   8   4   0        1.05        3.38      3.31 o 
   9   4   0        2.21       -0.84      3.17 o 
  10   4   0        5.01        9.18      4.09 o 
   1   5   0      135.33      137.37      2.83 o 
   2   5   0        0.69        2.21      0.79 o 
   3   5   0       84.90      115.26      2.56 o 
   4   5   0       17.80       14.00      1.64 o 
   5   5   0      732.11      742.94     10.45 o 
   6   5   0      393.42      385.99      8.22 o 
   7   5   0      249.47      245.94      7.53 o 
   8   5   0       21.36       22.67      3.37 o 
   9   5   0       30.71       39.93      4.81 o 
  10   5   0        4.10       10.03      4.89 o 
   0   6   0      158.81      161.67      2.91 o 
   1   6   0      812.46      856.61     10.19 o 
   2   6   0       37.56       49.16      2.39 o 
   3   6   0      482.18      466.32      6.12 o 
   4   6   0      167.81      161.04      3.63 o 
   5   6   0        6.39       10.88      1.85 o 
   6   6   0        9.27        6.87      2.09 o 
   7   6   0       94.59       94.64      5.07 o 
   8   6   0       14.18       14.44      4.47 o 
   9   6   0        6.21        1.99      3.89 o 
  10   6   0        0.61        1.28      4.49 o 
   1   7   0       54.28       56.90      1.77 o 
   2   7   0       88.83      100.45      2.43 o 
   3   7   0       22.20       19.72      1.45 o 
   4   7   0       15.68       18.92      1.70 o 
   5   7   0      249.22      228.51      5.46 o 
   6   7   0      157.91      145.85      4.98 o 
   7   7   0      101.56       94.11      5.66 o 
   8   7   0       16.98       12.81      3.67 o 
   9   7   0        6.71        7.52      3.74 o 
  10   7   0        5.07        3.49      6.15 o 
   0   8   0       98.07      103.97      4.89 o 
   1   8   0     1607.89     1614.51     17.28 o 
   2   8   0       33.53       34.90      1.86 o 
   3   8   0       58.96       66.74      2.90 o 
   4   8   0       17.07       15.71      2.01 o 
   5   8   0       15.67       12.46      2.31 o 
   6   8   0        2.65        4.37      3.21 o 
   7   8   0       16.26       22.43      4.95 o 
   8   8   0        3.77        3.23      3.69 o 
   9   8   0       20.11       17.54      6.27 o 
   1   9   0        9.53       11.19      1.39 o 
   2   9   0        1.63        1.69      1.52 o 
   3   9   0       28.11       30.64      3.30 o 
   4   9   0       81.60       87.32      3.80 o 
   5   9   0        8.94        7.27      2.65 o 
   6   9   0        1.50       -1.95      2.76 o 
   7   9   0        3.31       -2.92      4.00 o 
   8   9   0        4.77       11.73      3.87 o 
   9   9   0        1.57        5.60      3.84 o 
   0  10   0       25.67       26.43      4.47 o 
   1  10   0      559.91      586.39     14.42 o 
   2  10   0        0.01        1.77      1.98 o 
   3  10   0       41.56       48.87      3.52 o 
   4  10   0       27.03       34.85      3.42 o 
   5  10   0       22.94       22.04      3.26 o 
   6  10   0        5.14        7.01      3.33 o 
   7  10   0        0.51        0.17      3.25 o 
   8  10   0        5.57        8.12      4.03 o 
   1  11   0       75.10       69.36      8.14 o 
   2  11   0       63.67       54.31      4.72 o 
   3  11   0       12.90       12.93      2.72 o 
   4  11   0       81.94       74.69      4.52 o 
   5  11   0        4.30        5.90      2.91 o 
   6  11   0        5.80        6.08      3.52 o 
   7  11   0        0.71        0.27      3.49 o 
   0  12   0      168.43      163.31     13.13 o 
   1  12   0       41.63       41.74      5.62 o 
   2  12   0       40.99       43.90      5.63 o 
   3  12   0       10.98       12.90      2.77 o 
   4  12   0       29.31       35.79      3.75 o 
   5  12   0       14.67       21.95      3.85 o 
   6  12   0       14.91       11.62      3.96 o 
   7  12   0        9.29        6.08      5.00 o 
   1  13   0        2.92        3.16      4.19 o 
   2  13   0        0.06       -4.45      4.77 o 
   3  13   0        0.14       -6.46      6.46 o 
   4  13   0        2.80        2.83      3.04 o 
   5  13   0        0.08        3.69      3.44 o 
   0  14   0        0.43        0.36      6.07 o 
   1  14   0        3.55        0.83      4.49 o 
   2  14   0       34.04       48.39      9.63 o 
   3  14   0        0.19        1.92      5.50 o 
   4  14   0        0.06       -3.51      7.78 o 
   1  15   0        1.71        5.77      5.13 o 
   2  15   0        0.97       11.52      5.60 o 
 -11   0   1        8.15        2.17      7.24 o 
  -9   0   1       37.11       32.25      7.91 o 
  -7   0   1       92.12       85.92      6.77 o 
  -5   0   1      168.77      151.88      3.22 o 
  -3   0   1     4980.49     4673.43     61.89 o 
  -1   0   1     7051.85     6912.22    215.19 o 
   1   0   1     9324.23     8925.31    171.45 o 
   3   0   1     2975.32     3087.91     46.34 o 
   5   0   1       71.81       74.08      3.28 o 
   7   0   1       11.21       12.23      2.19 o 
   9   0   1       16.63       14.06      6.51 o 
  11   0   1       14.51       21.01      8.55 o 
 -11   1   1       24.36       25.87      6.37 o 
 -10   1   1        2.85        0.44      4.06 o 
  -9   1   1       13.98       18.71      6.81 o 
  -8   1   1       22.78       25.08      3.76 o 
  -7   1   1       33.88       36.58      2.27 o 
  -6   1   1        0.61        0.29      1.17 o 
  -5   1   1       32.25       38.03      1.83 o 
  -4   1   1       20.32       21.75      1.29 o 
  -3   1   1     1073.84     1042.41     11.69 o 
  -2   1   1     2977.26     3034.12     30.19 o 
  -1   1   1      125.61      116.37      1.78 o 
   0   1   1      488.44      497.40     12.21 o 
   1   1   1     4937.81     4790.66     37.68 o 
   2   1   1      357.44      356.29      3.43 o 
   3   1   1      180.97      167.81      2.32 o 
   4   1   1        1.73        3.41      0.77 o 
   5   1   1      191.69      182.81      2.91 o 
   6   1   1       62.93       61.18      1.94 o 
   7   1   1       69.55       61.76      3.27 o 
   8   1   1        8.77        5.85      2.31 o 
   9   1   1       66.31       75.28      4.24 o 
  10   1   1        6.50        6.31      4.64 o 
  11   1   1       47.09       60.78      8.04 o 
 -11   2   1        3.07        7.20      5.19 o 
 -10   2   1        0.05       -0.59      4.16 o 
  -9   2   1       18.78       15.73      3.70 o 
  -8   2   1      143.22      142.88      6.95 o 
  -7   2   1       71.40       79.48      5.87 o 
  -6   2   1      132.54      123.80      3.50 o 
  -5   2   1      473.62      489.63      6.40 o 
  -4   2   1      146.81      141.77      2.89 o 
  -3   2   1     2021.56     1958.40     20.00 o 
  -2   2   1      445.53      413.17      5.33 o 
  -1   2   1    24771.33    23486.96    242.30 o 
   0   2   1     3633.07     3597.47     29.77 o 
   1   2   1    11861.45    11402.67     86.04 o 
   2   2   1       17.60       23.19      0.74 o 
   3   2   1      536.48      530.04      5.14 o 
   4   2   1      316.17      324.28      4.35 o 
   5   2   1      270.10      276.35      4.81 o 
   6   2   1       53.54       57.89      3.07 o 
   7   2   1      102.58       93.17      4.50 o 
   8   2   1       67.72       64.95      7.05 o 
   9   2   1        1.75       -0.45      2.57 o 
  10   2   1        4.03       -2.82      2.82 o 
  11   2   1       21.86       22.27      6.51 o 
 -11   3   1        6.91        9.57     12.42 o 
 -10   3   1       19.43       17.63      6.46 o 
  -9   3   1       79.45       91.87      6.22 o 
  -8   3   1       27.18       36.83      4.22 o 
  -7   3   1      253.87      248.87      6.44 o 
  -6   3   1      199.96      207.98      4.01 o 
  -5   3   1      382.20      397.14      5.74 o 
  -4   3   1      148.80      138.86      2.65 o 
  -3   3   1      154.19      191.40      3.16 o 
  -2   3   1      132.60      126.24      2.59 o 
  -1   3   1      119.43      119.64      2.28 o 
   0   3   1     1808.41     1775.74     15.45 o 
   1   3   1      147.41      118.53      1.45 o 
   2   3   1      393.49      365.90      4.12 o 
   3   3   1      190.27      252.30      4.05 o 
   4   3   1       96.09       85.09      2.52 o 
   5   3   1      779.99      731.74     10.44 o 
   6   3   1      167.74      157.66      4.13 o 
   7   3   1       86.47       84.80      5.23 o 
   8   3   1      103.86      104.77      7.60 o 
   9   3   1       88.73       84.98      9.02 o 
  10   3   1        0.40       -2.64      2.91 o 
 -10   4   1       18.22       10.57      4.12 o 
  -9   4   1       12.09       10.20      3.77 o 
  -8   4   1       21.29       15.59      3.60 o 
  -7   4   1      204.91      199.47      5.79 o 
  -6   4   1      188.66      186.70      4.51 o 
  -5   4   1       93.01       86.90      2.71 o 
  -4   4   1      147.49      150.77      3.06 o 
  -3   4   1       58.35       73.00      2.08 o 
  -2   4   1     1958.34     1937.28     22.75 o 
  -1   4   1      154.09      158.86      2.60 o 
   0   4   1        0.59        0.49      0.40 o 
   1   4   1        0.36        0.91      0.46 o 
   2   4   1     1965.87     2011.39     20.62 o 
   3   4   1      440.69      392.32      5.22 o 
   4   4   1      170.60      168.12      3.62 o 
   5   4   1      129.42      135.34      3.79 o 
   6   4   1      145.35      157.68      4.22 o 
   7   4   1       21.16       16.98      3.26 o 
   8   4   1        0.90        3.25      3.01 o 
   9   4   1       22.77       16.35      4.98 o 
  10   4   1       27.34       35.45      8.15 o 
 -10   5   1       16.57       22.08     10.61 o 
  -9   5   1        1.96        5.70      3.53 o 
  -8   5   1      121.43      127.29      5.76 o 
  -7   5   1        2.60        2.26      2.44 o 
  -6   5   1      770.41      753.48     12.62 o 
  -5   5   1      145.31      141.66      3.48 o 
  -4   5   1       11.29       12.76      1.70 o 
  -3   5   1       12.81       15.51      1.25 o 
  -2   5   1     1343.84     1457.01     16.40 o 
  -1   5   1       31.57       38.37      1.34 o 
   0   5   1       84.86       94.74      1.83 o 
   1   5   1      534.08      544.79      5.99 o 
   2   5   1      186.75      216.82      3.55 o 
   3   5   1      633.64      663.38      7.99 o 
   4   5   1       27.31       22.26      1.63 o 
   5   5   1       65.79       70.45      2.68 o 
   6   5   1      772.18      728.90     12.19 o 
   7   5   1        4.87        1.35      2.87 o 
   8   5   1       65.81       65.25      7.44 o 
   9   5   1        0.11        5.33      4.46 o 
  10   5   1        1.70        3.83      6.98 o 
 -10   6   1        0.00       -0.35      4.35 o 
  -9   6   1        4.95        7.84      3.62 o 
  -8   6   1        0.02        0.54      2.52 o 
  -7   6   1       73.04       72.44      4.30 o 
  -6   6   1      676.09      661.44     11.04 o 
  -5   6   1       15.82       17.96      1.94 o 
  -4   6   1      354.22      347.63      6.30 o 
  -3   6   1       99.59      110.75      3.04 o 
  -2   6   1      366.17      371.54      5.78 o 
  -1   6   1       25.34       19.28      1.29 o 
   0   6   1      125.44      134.93      2.40 o 
   1   6   1       87.99      108.02      2.23 o 
   2   6   1      999.74     1101.90     12.15 o 
   3   6   1      572.15      594.34      7.53 o 
   4   6   1      892.39      909.85     12.80 o 
   5   6   1      150.46      165.62      4.13 o 
   6   6   1       77.93       83.82      3.67 o 
   7   6   1        0.00        2.79      2.60 o 
   8   6   1        1.66        4.59      3.36 o 
   9   6   1        0.24       -3.35      3.35 o 
  10   6   1        8.15       12.08      5.37 o 
 -10   7   1        1.51       -3.44      5.53 o 
  -9   7   1        5.80        2.65      3.55 o 
  -8   7   1       13.75        7.96      3.43 o 
  -7   7   1       61.41       47.76      4.33 o 
  -6   7   1      304.36      283.59     11.15 o 
  -5   7   1       17.12       21.86      2.16 o 
  -4   7   1      162.27      161.02      4.07 o 
  -3   7   1        0.00       -0.08      1.01 o 
  -2   7   1       16.88       23.71      1.63 o 
  -1   7   1      278.14      255.51      4.18 o 
   0   7   1       95.28       96.17      2.14 o 
   1   7   1       62.79       59.98      1.78 o 
   2   7   1        1.71        2.88      0.92 o 
   3   7   1        7.49        7.22      1.27 o 
   4   7   1      102.32      105.63      3.22 o 
   5   7   1        9.20       12.70      2.03 o 
   6   7   1      262.85      263.14      7.87 o 
   7   7   1        5.48        3.59      3.03 o 
   8   7   1       26.96       32.85      4.43 o 
   9   7   1        1.87        8.21      3.94 o 
  -9   8   1        0.16        0.85      3.60 o 
  -8   8   1        9.46        7.99      3.35 o 
  -7   8   1        0.13        3.05      4.36 o 
  -6   8   1        0.05       -0.69      2.35 o 
  -5   8   1        2.94        4.48      1.93 o 
  -4   8   1      192.13      220.48      6.59 o 
  -3   8   1      105.66      108.20      3.76 o 
  -2   8   1      477.48      505.80      8.37 o 
  -1   8   1       43.81       38.51      1.82 o 
   0   8   1     1417.11     1433.39     16.31 o 
   1   8   1      456.76      451.41      6.23 o 
   2   8   1      365.90      374.85      5.40 o 
   3   8   1        9.27       11.55      1.50 o 
   4   8   1        4.56        6.06      1.96 o 
   5   8   1        6.15        4.07      2.07 o 
   6   8   1        0.67        2.20      2.45 o 
   7   8   1        3.83       -3.38      3.65 o 
   8   8   1        2.81        2.39      3.50 o 
   9   8   1        0.48        3.09      3.93 o 
  -9   9   1        3.31        8.47      4.00 o 
  -8   9   1        6.26       11.89      3.79 o 
  -7   9   1       13.68       18.09      3.66 o 
  -6   9   1        0.01        0.36      2.62 o 
  -5   9   1       94.44       91.94      4.02 o 
  -4   9   1       70.11       61.03      3.25 o 
  -3   9   1      367.83      331.13      7.23 o 
  -2   9   1        8.89        5.99      1.34 o 
  -1   9   1       49.08       50.55      2.19 o 
   0   9   1       18.46       23.32      2.12 o 
   1   9   1      126.85      123.18      4.35 o 
   2   9   1       25.96       26.86      1.88 o 
   3   9   1       65.93       64.37      3.39 o 
   4   9   1       44.83       40.09      3.35 o 
   5   9   1       45.75       37.64      3.51 o 
   6   9   1       11.81        8.64      3.33 o 
   7   9   1       10.41        7.84      3.47 o 
   8   9   1       30.45       29.82      4.63 o 
   9   9   1       13.19       15.97      5.55 o 
  -8  10   1       27.85       27.50     10.35 o 
  -7  10   1        3.17        7.69      4.61 o 
  -6  10   1       27.84       29.54      4.05 o 
  -5  10   1        4.74        5.56      2.69 o 
  -4  10   1      130.77      142.63      5.69 o 
  -3  10   1       25.38       20.58      3.03 o 
  -2  10   1      229.41      248.74      6.25 o 
  -1  10   1      138.38      130.42      4.12 o 
   0  10   1      795.38      810.51     19.07 o 
   1  10   1      333.66      297.83      9.38 o 
   2  10   1       53.16       58.26      2.69 o 
   3  10   1        0.31        0.29      2.18 o 
   4  10   1       19.22       15.69      2.86 o 
   5  10   1        0.61        1.46      2.59 o 
   6  10   1        0.29       -0.19      3.13 o 
   7  10   1        3.15        0.52      3.53 o 
   8  10   1        9.61       12.79      5.06 o 
  -7  11   1       10.02       13.89      5.08 o 
  -6  11   1        6.66        1.58      4.56 o 
  -5  11   1        1.53        3.17      2.80 o 
  -4  11   1        5.90        6.58      2.99 o 
  -3  11   1       27.61       18.98      2.94 o 
  -2  11   1       53.22       56.18      4.11 o 
  -1  11   1       44.17       53.42      5.30 o 
   0  11   1        5.66        8.00      5.66 o 
   1  11   1        0.00        0.17      3.48 o 
   2  11   1        7.07        9.70      4.78 o 
   3  11   1        3.19        4.56      2.34 o 
   4  11   1        0.12       -0.39      2.39 o 
   5  11   1        5.57        5.90      2.88 o 
   6  11   1        0.42        4.66      3.34 o 
   7  11   1       12.30       17.76      4.22 o 
  -7  12   1       22.15       23.09      5.73 o 
  -6  12   1       25.55       22.33      4.36 o 
  -5  12   1       19.37       23.40      3.99 o 
  -4  12   1        9.87        6.00      2.89 o 
  -3  12   1       18.04       24.86      3.22 o 
  -2  12   1        9.37        6.65      2.39 o 
  -1  12   1        2.85       -3.47      3.47 o 
   0  12   1       22.37       27.48      5.23 o 
   1  12   1       37.31       35.69      5.40 o 
   2  12   1       34.80       34.47      5.49 o 
   3  12   1       10.03       16.13      4.70 o 
   4  12   1        2.31        2.41      2.66 o 
   5  12   1        4.95       11.08      3.21 o 
   6  12   1        5.48       10.79      3.91 o 
  -5  13   1       55.24       56.83      5.17 o 
  -4  13   1        8.13        7.22      3.38 o 
  -3  13   1        0.42        0.70      3.40 o 
  -2  13   1        0.07       -2.09      3.69 o 
  -1  13   1        2.26       -1.99      6.34 o 
   0  13   1        0.01        0.00      4.50 o 
   1  13   1        0.03       -3.48      3.70 o 
   2  13   1        0.41        1.46      4.15 o 
   3  13   1        0.05       -6.49      6.49 o 
   4  13   1        1.37        0.12      2.88 o 
   5  13   1       14.10       17.19      3.97 o 
  -4  14   1        5.20        9.15      4.37 o 
  -3  14   1       22.40       32.17      6.16 o 
  -2  14   1        0.16       -0.99      4.53 o 
  -1  14   1       39.56       44.84      8.19 o 
   0  14   1        0.90        2.90      4.61 o 
   1  14   1        8.53        4.33      4.73 o 
   2  14   1        0.02       -1.74      4.75 o 
   3  14   1       41.62       58.71      7.49 o 
   4  14   1        0.50        6.67      8.53 o 
  -2  15   1        0.45       10.22      5.59 o 
  -1  15   1        2.54       -5.15      5.62 o 
   0  15   1        0.70       -3.60      4.52 o 
   1  15   1        0.08       -4.36      5.37 o 
 -10   0   2       12.46        4.60      6.49 o 
  -8   0   2       66.21       54.75      7.60 o 
  -6   0   2      100.07      112.16      5.03 o 
  -4   0   2     5057.15     5080.80     75.84 o 
  -2   0   2    12237.84    12320.24    148.20 o 
   0   0   2    15769.26    15366.66    263.38 o 
   2   0   2     1685.34     1637.53     19.02 o 
   4   0   2       42.95       61.75      2.86 o 
   6   0   2       42.97       42.36      2.69 o 
   8   0   2      189.58      201.42      7.29 o 
  10   0   2        0.26        1.65      6.36 o 
 -11   1   2        2.42        2.94      4.85 o 
 -10   1   2       60.78       54.28      8.99 o 
  -9   1   2        0.05        1.42      3.51 o 
  -8   1   2       15.83       24.62      3.67 o 
  -7   1   2        7.03        6.46      1.37 o 
  -6   1   2       37.90       36.18      1.96 o 
  -5   1   2      255.19      261.61      4.24 o 
  -4   1   2     2107.15     2180.12     22.26 o 
  -3   1   2      135.36      134.13      2.79 o 
  -2   1   2    25167.17    24669.14    405.95 o 
  -1   1   2      325.69      326.27      4.26 o 
   0   1   2      774.61      768.39      6.42 o 
   1   1   2     2206.02     2176.29     16.26 o 
   2   1   2     2196.65     2235.47     18.75 o 
   3   1   2      515.45      520.04      5.38 o 
   4   1   2      456.69      436.05      5.70 o 
   5   1   2       15.26       17.78      1.33 o 
   6   1   2       24.27       33.72      1.60 o 
   7   1   2      155.98      163.33      4.90 o 
   8   1   2      195.63      200.44      6.08 o 
   9   1   2        2.11       -2.44      2.44 o 
  10   1   2      116.32      117.52      9.13 o 
  11   1   2        4.25        7.26      6.65 o 
 -11   2   2        0.19       -0.65      4.76 o 
 -10   2   2        3.33        2.99      4.39 o 
  -9   2   2        0.44       -0.80      3.47 o 
  -8   2   2      103.48       97.69      5.71 o 
  -7   2   2      136.20      130.98      4.45 o 
  -6   2   2      330.71      330.15      5.43 o 
  -5   2   2       36.45       38.24      2.06 o 
  -4   2   2     2109.79     2047.84     21.09 o 
  -3   2   2       24.49       22.15      1.60 o 
  -2   2   2       59.29       45.31      1.50 o 
  -1   2   2      283.67      270.29      3.70 o 
   0   2   2       23.59       19.81      0.84 o 
   1   2   2      529.67      570.59      5.00 o 
   2   2   2     1297.17     1225.90     10.71 o 
   3   2   2      139.93      151.20      2.22 o 
   4   2   2      186.32      215.49      3.01 o 
   5   2   2      163.51      160.49      2.79 o 
   6   2   2       19.15       20.07      1.74 o 
   7   2   2        0.04       -1.23      2.23 o 
   8   2   2       55.94       48.16      4.63 o 
   9   2   2        0.02       -1.24      2.73 o 
  10   2   2        5.37        8.65      3.52 o 
  11   2   2       29.20       25.84      9.10 o 
 -11   3   2       20.46       20.56      6.03 o 
 -10   3   2       17.36       16.90      5.30 o 
  -9   3   2        8.27       10.46      3.93 o 
  -8   3   2       78.73       93.86      7.05 o 
  -7   3   2      264.81      262.63      6.52 o 
  -6   3   2      140.44      146.93      3.36 o 
  -5   3   2      661.36      663.95      8.56 o 
  -4   3   2      119.63      142.79      2.84 o 
  -3   3   2       52.83       51.31      2.76 o 
  -2   3   2     1559.83     1647.67     19.51 o 
  -1   3   2     1678.72     1728.43     18.78 o 
   0   3   2     1135.62     1119.79      9.99 o 
   1   3   2      670.98      753.64      7.73 o 
   2   3   2      159.26      140.75      2.06 o 
   3   3   2      157.73      174.79      2.47 o 
   4   3   2      400.19      454.35      6.21 o 
   5   3   2       85.15       75.68      2.72 o 
   6   3   2      394.64      382.17      7.37 o 
   7   3   2      213.83      197.23      6.58 o 
   8   3   2      148.38      146.03      7.23 o 
   9   3   2       16.44       18.21      4.07 o 
  10   3   2       21.51       21.54      3.99 o 
 -10   4   2        0.88        0.76      7.22 o 
  -9   4   2        0.38        1.61      3.37 o 
  -8   4   2        0.50       -0.74      2.69 o 
  -7   4   2      577.41      543.29     13.30 o 
  -6   4   2      406.32      422.60     10.31 o 
  -5   4   2      861.45      867.07     10.72 o 
  -4   4   2      223.41      208.57      4.03 o 
  -3   4   2       58.27       74.20      3.29 o 
  -2   4   2      549.64      557.25      8.37 o 
  -1   4   2     1106.80     1051.12     13.92 o 
   0   4   2      672.41      637.88      7.48 o 
   1   4   2      151.58      134.44      1.92 o 
   2   4   2     4806.72     4992.39     44.52 o 
   3   4   2     3004.69     3129.69     31.80 o 
   4   4   2     1133.68     1115.35     14.32 o 
   5   4   2       62.00       75.20      3.16 o 
   6   4   2      121.49      122.87      5.74 o 
   7   4   2        3.02        1.26      2.38 o 
   8   4   2        5.67        7.78      3.27 o 
   9   4   2       12.42       11.85      3.96 o 
  10   4   2       15.04        7.82      4.87 o 
 -10   5   2        4.61        7.34      6.46 o 
  -9   5   2       73.19       80.55      9.31 o 
  -8   5   2      135.37      121.33      7.44 o 
  -7   5   2       98.86      107.29      4.36 o 
  -6   5   2      205.69      211.60      5.22 o 
  -5   5   2      625.46      610.43      9.64 o 
  -4   5   2       13.38        7.50      1.10 o 
  -3   5   2      484.89      495.48      9.98 o 
  -2   5   2      267.09      266.35      5.09 o 
  -1   5   2      239.10      261.28      4.71 o 
   0   5   2        1.15       -0.34      0.73 o 
   1   5   2       41.95       49.12      1.22 o 
   2   5   2     1187.16     1256.77     12.80 o 
   3   5   2      209.99      252.31      4.05 o 
   4   5   2        0.17       -1.14      1.14 o 
   5   5   2      438.68      419.09      7.08 o 
   6   5   2      199.61      184.74      5.19 o 
   7   5   2      329.35      308.20      8.72 o 
   8   5   2       31.99       31.82      6.64 o 
   9   5   2       33.12       35.78      5.85 o 
  10   5   2        1.04       -0.48      4.90 o 
 -10   6   2        4.82        9.15      5.09 o 
  -9   6   2        3.74       -0.04      3.34 o 
  -8   6   2       33.22       29.61      3.61 o 
  -7   6   2       15.18       12.46      2.42 o 
  -6   6   2       15.40       20.39      2.31 o 
  -5   6   2      220.38      222.39      4.94 o 
  -4   6   2        1.58        5.63      1.21 o 
  -3   6   2      228.57      207.00      4.01 o 
  -2   6   2       17.56       15.35      1.69 o 
  -1   6   2      659.86      689.36      8.39 o 
   0   6   2       62.30       77.69      2.19 o 
   1   6   2     1394.83     1464.86     13.22 o 
   2   6   2       36.47       34.10      1.62 o 
   3   6   2      537.77      544.52      8.09 o 
   4   6   2       25.31       28.55      1.94 o 
   5   6   2       14.34       15.97      1.91 o 
   6   6   2       25.72       24.83      3.25 o 
   7   6   2        1.17        4.72      3.18 o 
   8   6   2        0.56       -2.53      2.97 o 
   9   6   2       10.66        0.15      4.80 o 
  10   6   2        7.67       11.62      5.52 o 
  -9   7   2       35.36       35.46      4.52 o 
  -8   7   2       23.47       25.01      5.01 o 
  -7   7   2       13.22       10.39      3.55 o 
  -6   7   2        0.59       -0.02      1.83 o 
  -5   7   2      127.90      109.68      3.59 o 
  -4   7   2       14.57       15.80      1.63 o 
  -3   7   2       42.47       41.69      2.02 o 
  -2   7   2       62.26       63.75      2.40 o 
  -1   7   2       18.57       11.98      1.12 o 
   0   7   2       32.39       35.49      2.02 o 
   1   7   2        2.74        2.88      0.73 o 
   2   7   2       57.42       65.64      2.41 o 
   3   7   2      204.53      189.53      4.12 o 
   4   7   2        5.61        7.04      1.48 o 
   5   7   2      135.73      121.58      4.17 o 
   6   7   2       69.79       76.31      4.54 o 
   7   7   2       95.88      104.42     10.50 o 
   8   7   2        0.03       -0.79      3.29 o 
   9   7   2        5.80        6.09      3.86 o 
  -9   8   2        8.92       12.93      4.05 o 
  -8   8   2       27.58       20.81      3.81 o 
  -7   8   2       87.67       84.75     10.19 o 
  -6   8   2        0.42        1.91      2.78 o 
  -5   8   2      224.19      243.38      5.63 o 
  -4   8   2        0.04        0.20      1.52 o 
  -3   8   2      393.83      408.71      6.73 o 
  -2   8   2       32.81       34.95      1.67 o 
  -1   8   2      719.24      746.54     12.59 o 
   0   8   2       14.12       10.63      1.27 o 
   1   8   2      640.07      655.52     10.26 o 
   2   8   2       28.62       35.70      1.69 o 
   3   8   2       33.20       37.34      1.96 o 
   4   8   2        4.28        3.14      2.03 o 
   5   8   2       15.15       10.51      2.72 o 
   6   8   2       10.39        2.98      2.72 o 
   7   8   2        6.81        6.85      4.14 o 
   8   8   2        4.21       -0.61      3.35 o 
   9   8   2       14.29       20.31      4.51 o 
  -9   9   2        5.33        6.64      3.81 o 
  -8   9   2        1.58        7.25      3.44 o 
  -7   9   2       10.06        7.65      7.69 o 
  -6   9   2        7.54        6.05      2.94 o 
  -5   9   2        7.64        8.07      2.13 o 
  -4   9   2        2.08        0.31      1.76 o 
  -3   9   2      586.40      571.07     10.40 o 
  -2   9   2       91.54       97.62      7.22 o 
  -1   9   2        0.10        1.93      1.37 o 
   0   9   2      307.87      313.17      5.04 o 
   1   9   2       51.07       58.28      3.16 o 
   2   9   2        0.05       -1.26      1.26 o 
   3   9   2       36.10       42.19      3.38 o 
   4   9   2        6.64        9.22      2.58 o 
   5   9   2       10.78        6.53      2.70 o 
   6   9   2       19.99       26.82      3.48 o 
   7   9   2       14.86       10.70      3.72 o 
   8   9   2        3.54        5.02      3.72 o 
  -8  10   2       30.44       38.90      4.89 o 
  -7  10   2       10.03       14.44      3.98 o 
  -6  10   2        2.63       -2.74      2.74 o 
  -5  10   2      106.35      115.17      5.38 o 
  -4  10   2        2.81        5.40      2.10 o 
  -3  10   2      212.74      221.59      5.97 o 
  -2  10   2       37.85       36.19      3.16 o 
  -1  10   2       19.62       25.58      2.49 o 
   0  10   2      370.22      339.47     10.12 o 
   1  10   2       82.58       87.07      4.47 o 
   2  10   2      128.28      146.03      7.21 o 
   3  10   2        1.06        0.55      2.07 o 
   4  10   2        2.23       -0.06      3.39 o 
   5  10   2        0.00       -1.21      2.42 o 
   6  10   2        2.74       -3.35      3.59 o 
   7  10   2        0.62        4.27      3.47 o 
   8  10   2        0.19       -3.84      6.10 o 
  -7  11   2        0.04        1.94      3.58 o 
  -6  11   2       62.71       74.45      7.67 o 
  -5  11   2       15.30       15.36      3.46 o 
  -4  11   2      107.95       89.54      4.83 o 
  -3  11   2       23.72       29.29      4.97 o 
  -2  11   2        6.52        7.17      2.99 o 
  -1  11   2       40.85       44.65      3.65 o 
   0  11   2       50.95       45.14      7.22 o 
   1  11   2        1.55       -2.36      3.49 o 
   2  11   2        2.81        7.80      6.05 o 
   3  11   2        5.65        8.35      2.52 o 
   4  11   2        8.88       10.23      2.78 o 
   5  11   2        9.44       16.63      3.27 o 
   6  11   2       21.19       22.14      4.11 o 
   7  11   2       16.29       24.50      4.62 o 
  -6  12   2       37.65       49.89      9.33 o 
  -5  12   2       56.53       57.56      5.07 o 
  -4  12   2        0.14       -1.86      3.52 o 
  -3  12   2       67.17       72.63      5.28 o 
  -2  12   2       29.08       37.22      3.34 o 
  -1  12   2        2.74        6.68      3.95 o 
   0  12   2      149.21      128.58      8.47 o 
   1  12   2        2.09        5.69      3.97 o 
   2  12   2       30.16       31.33      5.19 o 
   3  12   2        0.04        1.39      3.91 o 
   4  12   2        4.59        4.88      2.90 o 
   5  12   2        1.52        3.60      3.73 o 
   6  12   2        4.36        0.69      3.46 o 
  -5  13   2        2.69        8.64      3.85 o 
  -4  13   2        2.25       -3.06      3.06 o 
  -3  13   2        0.09       -2.53      2.53 o 
  -2  13   2        1.80       -1.13      5.31 o 
  -1  13   2        1.48        4.82      4.06 o 
   0  13   2        0.74        4.97      4.34 o 
   1  13   2        4.36        4.65      4.53 o 
   2  13   2        0.15       -0.48      4.07 o 
   3  13   2        8.11       -0.08      6.72 o 
   4  13   2        9.16       16.07      5.73 o 
   5  13   2        1.63        2.52      3.49 o 
  -4  14   2        0.45       -0.62      4.44 o 
  -3  14   2        5.41        1.01      8.42 o 
  -2  14   2       17.54       19.54      5.33 o 
  -1  14   2        0.32       -2.12      4.33 o 
   0  14   2        5.62       12.29      6.65 o 
   1  14   2        6.62        4.53      4.77 o 
   2  14   2        8.35        5.92      5.42 o 
   3  14   2        3.80        5.10      5.16 o 
   4  14   2        0.11       -7.11      8.29 o 
  -1  15   2        1.11       -4.72      4.80 o 
   0  15   2        3.73       -2.03      7.43 o 
   1  15   2        0.06        6.79      5.90 o 
 -11   0   3        3.31        7.96      7.44 o 
  -9   0   3       78.78       69.20      9.38 o 
  -7   0   3      339.67      325.95     18.95 o 
  -5   0   3     1181.84     1266.48     24.10 o 
  -3   0   3     1134.60     1136.54     17.77 o 
  -1   0   3     2621.76     2580.93     31.46 o 
   1   0   3     3027.52     2992.06     39.96 o 
   3   0   3     2402.95     2656.48     36.32 o 
   5   0   3      532.12      522.38     17.14 o 
   7   0   3       98.78       86.44      4.93 o 
   9   0   3        1.93        1.35      2.86 o 
  11   0   3       33.72       11.52      8.63 o 
 -11   1   3       58.49       62.33      8.03 o 
 -10   1   3       10.37        7.19      5.89 o 
  -9   1   3        2.89        3.60      3.69 o 
  -8   1   3       16.45       16.21      4.16 o 
  -7   1   3       49.02       56.29      3.87 o 
  -6   1   3       82.62       79.14      2.48 o 
  -5   1   3     1258.98     1270.01     14.60 o 
  -4   1   3      420.79      441.50      5.37 o 
  -3   1   3     7793.24     8360.82     81.93 o 
  -2   1   3       41.68       34.67      1.62 o 
  -1   1   3      274.48      253.14      3.63 o 
   0   1   3     3194.20     3128.17     23.36 o 
   1   1   3     7773.70     7833.16     61.30 o 
   2   1   3      157.39      165.25      2.09 o 
   3   1   3        9.31       22.42      1.12 o 
   4   1   3      140.82      162.48      3.31 o 
   5   1   3       59.60       54.46      1.81 o 
   6   1   3      105.90       97.79      2.79 o 
   7   1   3      625.93      606.56      9.97 o 
   8   1   3       41.77       36.89      2.69 o 
   9   1   3      176.62      174.27      6.67 o 
  10   1   3        0.42       -3.67      3.67 o 
  11   1   3       31.37       29.17     10.13 o 
 -11   2   3        0.85        3.01      5.16 o 
 -10   2   3        6.02        9.09      4.63 o 
  -9   2   3        0.03       -3.36      3.36 o 
  -8   2   3      159.25      159.21      5.00 o 
  -7   2   3      222.52      209.28      6.86 o 
  -6   2   3       72.71       86.30      2.66 o 
  -5   2   3     1064.32     1102.37     12.19 o 
  -4   2   3      397.95      421.39      5.54 o 
  -3   2   3     1808.63     1726.97     23.99 o 
  -2   2   3      195.79      214.83      3.91 o 
  -1   2   3     1046.50      963.10     10.86 o 
   0   2   3     6401.71     6376.69     54.15 o 
   1   2   3     2374.55     2244.55     17.46 o 
   2   2   3     1267.20     1285.87     11.72 o 
   3   2   3     1533.26     1443.17     13.86 o 
   4   2   3       38.28       37.43      1.61 o 
   5   2   3        0.92       -0.97      0.97 o 
   6   2   3      191.97      186.84      3.74 o 
   7   2   3      156.86      167.17      4.20 o 
   8   2   3        9.09        8.12      3.47 o 
   9   2   3        0.68        3.16      2.84 o 
  10   2   3        0.98        7.66      3.39 o 
 -10   3   3       60.73       65.70      7.19 o 
  -9   3   3      122.46      148.14      5.99 o 
  -8   3   3        9.88       12.72      3.24 o 
  -7   3   3       28.01       32.44      3.11 o 
  -6   3   3      193.44      198.50      4.55 o 
  -5   3   3       68.90       73.37      2.42 o 
  -4   3   3      271.85      269.42      4.34 o 
  -3   3   3      271.72      303.14      7.11 o 
  -2   3   3      126.42      144.22      3.31 o 
  -1   3   3      110.61      117.48      2.62 o 
   0   3   3        2.17        2.67      0.56 o 
   1   3   3      222.60      259.47      3.10 o 
   2   3   3       38.34       31.46      1.16 o 
   3   3   3       34.18       60.96      1.56 o 
   4   3   3      170.55      166.09      2.91 o 
   5   3   3      524.36      515.98      6.75 o 
   6   3   3      191.73      188.71      5.37 o 
   7   3   3      201.74      188.09      6.54 o 
   8   3   3      123.13      116.00      7.20 o 
   9   3   3       69.61       55.49      8.10 o 
  10   3   3       12.96       18.00      4.37 o 
 -10   4   3        1.14        0.51      2.73 o 
  -9   4   3       29.85       34.43      5.07 o 
  -8   4   3        0.42       -1.38      2.65 o 
  -7   4   3       91.33       91.32      3.90 o 
  -6   4   3      425.13      421.27      7.61 o 
  -5   4   3      385.00      388.64      6.49 o 
  -4   4   3      218.87      217.67      6.03 o 
  -3   4   3        2.61        6.66      1.40 o 
  -2   4   3      141.90      169.35      4.16 o 
  -1   4   3      905.79      925.89     12.58 o 
   0   4   3     1450.35     1409.26     14.65 o 
   1   4   3      941.09      947.94      8.79 o 
   2   4   3      957.29      964.53      9.52 o 
   3   4   3       68.85       70.39      1.69 o 
   4   4   3      403.95      388.74      5.25 o 
   5   4   3      194.46      204.23      6.19 o 
   6   4   3        0.56        2.71      1.94 o 
   7   4   3       13.82        9.51      2.81 o 
   8   4   3       44.76       42.05      5.79 o 
   9   4   3       34.10       20.64      5.54 o 
  10   4   3       10.47        3.41      5.00 o 
 -10   5   3       50.56       58.35      8.89 o 
  -9   5   3       19.17       21.37      4.28 o 
  -8   5   3      164.36      156.81      6.16 o 
  -7   5   3        0.28       -1.83      1.83 o 
  -6   5   3      164.81      151.91      5.06 o 
  -5   5   3       13.68       15.25      1.55 o 
  -4   5   3       88.08       81.77      3.86 o 
  -3   5   3      817.54      849.15     15.27 o 
  -2   5   3     1147.63     1200.29     26.05 o 
  -1   5   3      315.48      280.38      4.09 o 
   0   5   3      166.20      180.88      3.04 o 
   1   5   3        6.94       10.70      0.77 o 
   2   5   3       51.30       65.77      1.66 o 
   3   5   3       58.20       78.96      1.78 o 
   4   5   3       12.34        8.30      1.56 o 
   5   5   3       52.22       48.81      2.53 o 
   6   5   3      670.04      663.37     11.23 o 
   7   5   3       69.89       70.84      4.52 o 
   8   5   3      116.98      106.61      6.49 o 
   9   5   3        0.05        4.10      4.38 o 
  10   5   3        6.44        3.05      5.08 o 
 -10   6   3        0.05        4.48      4.59 o 
  -9   6   3        8.77       14.93      4.42 o 
  -8   6   3        4.83        7.18      2.82 o 
  -7   6   3       23.20       30.02      2.76 o 
  -6   6   3     1008.42      976.53     15.84 o 
  -5   6   3        0.84        0.40      1.33 o 
  -4   6   3      542.92      526.09     11.17 o 
  -3   6   3       83.42       74.99      4.46 o 
  -2   6   3      578.85      572.80     10.65 o 
  -1   6   3      429.25      487.02      5.98 o 
   0   6   3      312.83      331.58      4.77 o 
   1   6   3     1509.53     1540.08     16.31 o 
   2   6   3     1608.55     1696.80     15.39 o 
   3   6   3        1.86        0.52      1.09 o 
   4   6   3      215.55      227.57      4.46 o 
   5   6   3        1.83        2.81      1.67 o 
   6   6   3       59.91       49.85      3.66 o 
   7   6   3       17.36       17.09      4.07 o 
   8   6   3       19.24       16.45      4.03 o 
   9   6   3        2.43        3.43      3.88 o 
  10   6   3        6.30       -0.05      5.11 o 
  -9   7   3        0.85        1.03      3.35 o 
  -8   7   3       19.78       14.70      5.13 o 
  -7   7   3       12.30        8.83      2.57 o 
  -6   7   3       95.63       92.85      4.65 o 
  -5   7   3        2.85        2.74      1.49 o 
  -4   7   3      254.79      257.23      6.47 o 
  -3   7   3      147.36      145.34      3.32 o 
  -2   7   3       16.64       20.34      1.41 o 
  -1   7   3       24.81       23.30      1.80 o 
   0   7   3       91.43       95.55      2.52 o 
   1   7   3      485.52      530.51      6.68 o 
   2   7   3        6.12       11.95      1.25 o 
   3   7   3        1.95       -1.12      1.12 o 
   4   7   3       89.55       95.16      3.64 o 
   5   7   3        2.00        7.72      2.57 o 
   6   7   3      171.54      181.33      6.68 o 
   7   7   3        0.00        2.59      3.19 o 
   8   7   3      150.06      156.81      7.85 o 
   9   7   3        1.41        6.52      5.00 o 
  -9   8   3        2.49        1.60      3.46 o 
  -8   8   3        4.51        6.44      3.36 o 
  -7   8   3       13.20       15.32      3.26 o 
  -6   8   3       30.82       32.26      2.78 o 
  -5   8   3        3.65       -0.26      1.56 o 
  -4   8   3      467.33      475.28      8.15 o 
  -3   8   3        5.23        7.26      1.54 o 
  -2   8   3      101.95      109.36      3.24 o 
  -1   8   3       83.33       77.10      2.29 o 
   0   8   3      275.60      291.13      4.54 o 
   1   8   3      366.21      354.00      5.39 o 
   2   8   3       38.10       44.29      1.87 o 
   3   8   3       29.89       33.63      2.22 o 
   4   8   3        5.79        9.55      2.50 o 
   5   8   3        4.05       -2.11      2.32 o 
   6   8   3        3.92        1.38      2.65 o 
   7   8   3        3.15       -2.22      3.28 o 
   8   8   3        0.02       -0.64      3.44 o 
   9   8   3        1.07        0.28      3.75 o 
  -9   9   3        0.31       -2.72      3.79 o 
  -8   9   3        0.21        0.95      3.76 o 
  -7   9   3        8.52       10.50      3.21 o 
  -6   9   3       47.58       50.34      5.58 o 
  -5   9   3        0.32        1.44      2.24 o 
  -4   9   3      110.56      106.84      3.89 o 
  -3   9   3      139.38      131.61      4.22 o 
  -2   9   3      481.23      438.39      9.31 o 
  -1   9   3       18.26       19.76      2.26 o 
   0   9   3       27.77       33.37      2.15 o 
   1   9   3       17.08       19.00      2.61 o 
   2   9   3      220.10      207.37      6.38 o 
   3   9   3        1.70        0.46      2.00 o 
   4   9   3       92.10       90.08      4.52 o 
   5   9   3        8.50        7.65      2.68 o 
   6   9   3       30.67       28.57      4.08 o 
   7   9   3        1.42       -1.04      3.17 o 
   8   9   3       28.36       28.96      4.83 o 
  -8  10   3       45.33       51.97      5.25 o 
  -7  10   3        4.28        8.02      6.39 o 
  -6  10   3       48.52       48.16      4.39 o 
  -5  10   3       14.44        9.30      2.39 o 
  -4  10   3      165.23      169.83      5.21 o 
  -3  10   3      105.01      109.97      4.24 o 
  -2  10   3      110.67      110.35      6.31 o 
  -1  10   3      121.39      114.23      4.71 o 
   0  10   3       17.50       20.96      2.04 o 
   1  10   3      192.51      186.50      7.39 o 
   2  10   3        0.07        0.68      3.19 o 
   3  10   3        0.86       -0.18      1.93 o 
   4  10   3       21.69       15.76      2.96 o 
   5  10   3        0.10        1.09      2.59 o 
   6  10   3        0.04       -2.78      2.78 o 
   7  10   3       15.14       18.46      4.13 o 
   8  10   3        5.06        1.90      3.97 o 
  -7  11   3        8.05       10.57      3.86 o 
  -6  11   3        0.70        0.49      3.05 o 
  -5  11   3        0.17        0.27      2.77 o 
  -4  11   3       34.64       33.19      3.44 o 
  -3  11   3        7.10        3.24      2.54 o 
  -2  11   3       40.12       29.91      3.22 o 
  -1  11   3       53.99       56.31      3.55 o 
   0  11   3       19.37       29.64      3.95 o 
   1  11   3       29.54       26.73      5.17 o 
   2  11   3        9.60       11.95      8.41 o 
   3  11   3       16.19       15.62      5.45 o 
   4  11   3        6.72        9.40      2.70 o 
   5  11   3       12.62       11.70      4.30 o 
   6  11   3        9.33        6.03      3.50 o 
   7  11   3       12.22        5.82      3.83 o 
  -6  12   3        2.54        1.72      3.28 o 
  -5  12   3       15.78       22.40      3.80 o 
  -4  12   3        2.78        3.25      2.78 o 
  -3  12   3        0.07       -1.36      3.04 o 
  -2  12   3        9.24       14.65      2.88 o 
  -1  12   3        4.47        7.43      2.42 o 
   0  12   3        0.10        2.21      3.73 o 
   1  12   3       73.63       74.83      6.82 o 
   2  12   3       32.97       46.59      8.86 o 
   3  12   3        3.71       13.33      4.65 o 
   4  12   3       10.51       12.83      6.24 o 
   5  12   3        2.40        0.94      2.88 o 
   6  12   3        0.27        0.27      3.45 o 
  -5  13   3       65.02       64.86      5.49 o 
  -4  13   3        0.12        3.47      5.65 o 
  -3  13   3        0.08        0.49      3.08 o 
  -2  13   3        0.28        0.81      2.53 o 
  -1  13   3        6.01        6.75      7.74 o 
   0  13   3        2.84        6.02      6.28 o 
   1  13   3        2.05        4.36      4.41 o 
   2  13   3        0.05        0.16      4.32 o 
   3  13   3        9.47       -3.93      6.36 o 
   4  13   3        5.92       -1.04      4.80 o 
   5  13   3        8.99       15.13      3.81 o 
  -4  14   3       12.60       10.64      3.66 o 
  -3  14   3        0.04        3.69      3.96 o 
  -2  14   3        2.43        9.17      8.06 o 
  -1  14   3       15.16       14.46      5.10 o 
   0  14   3        1.96        2.28      4.35 o 
   1  14   3        9.66       17.03      5.69 o 
   2  14   3        0.99       -1.50      4.47 o 
   3  14   3       49.48       57.37      7.69 o 
   4  14   3        0.55       -7.52      7.75 o 
  -1  15   3        1.62       -0.45      6.94 o 
   0  15   3        0.57        0.86      4.97 o 
   1  15   3        0.10       -0.97      4.90 o 
 -10   0   4        1.04       -0.39      5.68 o 
  -8   0   4      326.04      308.37     17.24 o 
  -6   0   4       31.16       40.22      3.36 o 
  -4   0   4       29.46       32.07      2.29 o 
  -2   0   4     1935.40     1760.83     26.75 o 
   0   0   4     4528.33     4491.29     84.28 o 
   2   0   4     1667.22     1669.68     19.69 o 
   4   0   4      622.00      601.93     12.74 o 
   6   0   4      120.03      115.74      4.00 o 
   8   0   4      212.37      191.90      7.66 o 
  10   0   4        3.54        5.96      3.61 o 
 -11   1   4        9.83       14.24      5.66 o 
 -10   1   4       60.63       58.73      6.81 o 
  -9   1   4        1.84        4.40      4.25 o 
  -8   1   4       11.83       16.32      4.04 o 
  -7   1   4        0.21       -1.90      1.90 o 
  -6   1   4      759.98      781.97     11.79 o 
  -5   1   4        1.51        1.08      1.25 o 
  -4   1   4     2295.21     2447.58     26.33 o 
  -3   1   4       70.52       73.41      1.75 o 
  -2   1   4      820.85      925.75     10.36 o 
  -1   1   4        2.51        2.70      0.62 o 
   0   1   4     3102.03     3166.72     23.52 o 
   1   1   4      916.29      967.53      8.58 o 
   2   1   4     1550.56     1515.10     12.74 o 
   3   1   4       11.24       11.86      1.05 o 
   4   1   4      863.62      829.69     11.51 o 
   5   1   4       11.19       12.50      1.41 o 
   6   1   4      274.73      274.70      4.59 o 
   7   1   4       16.27       15.95      2.55 o 
   8   1   4      246.13      247.95      6.13 o 
   9   1   4       23.62       28.74      3.39 o 
  10   1   4       63.78       75.15      5.16 o 
 -11   2   4        6.27        2.15      4.74 o 
 -10   2   4       24.87       14.27      4.90 o 
  -9   2   4        7.70        4.81      3.93 o 
  -8   2   4      161.82      147.90      8.32 o 
  -7   2   4       11.28       11.62      1.88 o 
  -6   2   4      383.95      386.15      6.28 o 
  -5   2   4        1.75        3.50      1.04 o 
  -4   2   4      208.57      204.16      4.71 o 
  -3   2   4        2.99        1.04      1.10 o 
  -2   2   4      793.48      713.57     10.77 o 
  -1   2   4      111.03      128.22      2.89 o 
   0   2   4     1979.70     1968.56     17.23 o 
   1   2   4      289.38      270.96      3.06 o 
   2   2   4       40.86       65.66      2.10 o 
   3   2   4       50.63       50.24      1.85 o 
   4   2   4      442.83      457.30      5.83 o 
   5   2   4      288.60      279.74      8.03 o 
   6   2   4       98.37       91.10      2.91 o 
   7   2   4      143.37      139.55      5.03 o 
   8   2   4        6.38        3.54      2.05 o 
   9   2   4        0.01       -2.42      2.86 o 
  10   2   4       29.64       31.02      4.73 o 
 -10   3   4       20.95       27.76      5.80 o 
  -9   3   4      190.37      178.41     17.34 o 
  -8   3   4      103.12      113.68      6.18 o 
  -7   3   4      108.72      115.17      5.29 o 
  -6   3   4      192.38      180.22      4.10 o 
  -5   3   4       22.25       26.32      1.83 o 
  -4   3   4        0.98        0.21      1.26 o 
  -3   3   4        8.36       12.13      1.46 o 
  -2   3   4      678.45      688.97      9.86 o 
  -1   3   4     1597.74     1637.26     19.43 o 
   0   3   4       20.12       21.86      0.90 o 
   1   3   4       47.16       46.23      1.19 o 
   2   3   4        1.86        0.40      0.61 o 
   3   3   4       23.24       20.20      1.27 o 
   4   3   4        0.11        1.18      0.85 o 
   5   3   4       56.88       59.28      2.03 o 
   6   3   4     1233.18     1157.54     15.06 o 
   7   3   4      298.23      290.28      5.63 o 
   8   3   4      101.60       87.63      5.95 o 
   9   3   4      100.94       89.98      6.60 o 
  10   3   4       45.51       47.91      7.66 o 
 -10   4   4        0.00        0.19      4.05 o 
  -9   4   4        2.19        2.38      4.88 o 
  -8   4   4        0.50        0.44      2.85 o 
  -7   4   4      142.99      148.85      6.84 o 
  -6   4   4      371.44      360.89      8.04 o 
  -5   4   4      812.35      794.80     10.75 o 
  -4   4   4      622.14      676.07     12.94 o 
  -3   4   4      217.56      212.47      5.64 o 
  -2   4   4      590.28      591.45      9.84 o 
  -1   4   4       72.77       62.82      2.98 o 
   0   4   4        2.47        4.25      0.79 o 
   1   4   4     1026.16     1000.35      9.70 o 
   2   4   4      492.42      495.95      6.27 o 
   3   4   4     1346.43     1360.87     12.78 o 
   4   4   4      550.93      520.96      6.43 o 
   5   4   4       28.66       28.45      1.64 o 
   6   4   4       51.89       56.17      3.13 o 
   7   4   4       63.79       54.29      3.66 o 
   8   4   4       30.55       31.34      5.78 o 
   9   4   4       31.41       26.92      5.78 o 
  10   4   4       25.36       23.83      7.03 o 
 -10   5   4       13.86       13.27      5.19 o 
  -9   5   4      115.28      108.53      6.79 o 
  -8   5   4       45.68       49.82      8.26 o 
  -7   5   4       10.14       12.63      2.24 o 
  -6   5   4       22.80       26.30      2.26 o 
  -5   5   4       43.82       42.30      3.86 o 
  -4   5   4      103.51      112.87      4.68 o 
  -3   5   4        0.00        0.11      1.63 o 
  -2   5   4       18.23       18.10      2.12 o 
  -1   5   4        9.10        7.14      0.97 o 
   0   5   4      876.32      977.85     10.77 o 
   1   5   4      163.83      184.05      3.32 o 
   2   5   4      144.35      192.98      3.42 o 
   3   5   4       25.00       18.66      1.19 o 
   4   5   4      104.07       91.97      2.48 o 
   5   5   4      358.79      354.36      6.56 o 
   6   5   4       14.55       10.46      3.27 o 
   7   5   4      337.59      330.03     10.64 o 
   8   5   4       45.86       43.57      4.95 o 
   9   5   4       73.56       73.99      8.73 o 
  10   5   4        5.96        3.76      8.32 o 
 -10   6   4        1.95        0.85      5.81 o 
  -9   6   4        0.08        2.20      3.68 o 
  -8   6   4        3.04        2.23      2.68 o 
  -7   6   4       24.93       31.07      3.73 o 
  -6   6   4       11.24       17.23      2.98 o 
  -5   6   4     1125.79     1074.99     23.56 o 
  -4   6   4       97.81       91.18      4.36 o 
  -3   6   4        3.34        4.79      2.04 o 
  -2   6   4        0.02        0.63      1.74 o 
  -1   6   4       42.39       41.27      1.81 o 
   0   6   4        1.01        3.03      0.87 o 
   1   6   4      260.87      259.68      4.03 o 
   2   6   4       62.31       71.41      1.95 o 
   3   6   4      479.76      472.63      5.94 o 
   4   6   4        2.86        4.68      1.47 o 
   5   6   4        0.38        0.41      1.83 o 
   6   6   4       19.41       20.07      3.24 o 
   7   6   4       72.54       59.32      5.16 o 
   8   6   4       49.48       48.82      5.34 o 
   9   6   4        2.14        0.58      4.76 o 
  10   6   4        4.00        5.89      7.73 o 
  -9   7   4       24.28       28.38      4.29 o 
  -8   7   4        1.35       -1.46      2.74 o 
  -7   7   4       19.89       22.07      2.55 o 
  -6   7   4        0.36       -1.36      1.60 o 
  -5   7   4      122.31      124.40      5.60 o 
  -4   7   4      197.23      192.84      7.37 o 
  -3   7   4      391.18      375.24      9.53 o 
  -2   7   4       12.98       13.01      1.93 o 
  -1   7   4       39.98       38.46      1.52 o 
   0   7   4      106.19       99.42      2.49 o 
   1   7   4      325.51      311.05      4.68 o 
   2   7   4        0.71       -1.03      1.03 o 
   3   7   4      362.36      361.48      7.66 o 
   4   7   4       82.30       75.89      3.14 o 
   5   7   4      209.50      207.02      6.81 o 
   6   7   4        6.64        4.03      2.83 o 
   7   7   4       42.32       45.04      4.79 o 
   8   7   4        3.26        3.49      3.62 o 
   9   7   4       20.50       22.64      4.83 o 
  -9   8   4       11.77       10.34      5.58 o 
  -8   8   4        3.71        3.08      3.09 o 
  -7   8   4      153.66      169.19      9.65 o 
  -6   8   4       10.44       14.82      2.18 o 
  -5   8   4      100.01       95.48      3.12 o 
  -4   8   4      153.55      146.11      5.97 o 
  -3   8   4      455.10      449.15      8.15 o 
  -2   8   4      173.81      167.55      3.79 o 
  -1   8   4      191.89      188.44      5.75 o 
   0   8   4      137.06      154.20      3.50 o 
   1   8   4      440.83      448.76      6.20 o 
   2   8   4       64.89       65.57      1.85 o 
   3   8   4        0.58       -1.53      1.53 o 
   4   8   4        2.09        2.52      2.31 o 
   5   8   4       27.75       22.48      3.16 o 
   6   8   4       13.92       13.46      3.21 o 
   7   8   4        0.94       -0.43      4.10 o 
   8   8   4        0.00        1.08      3.62 o 
   9   8   4        6.03        9.49      4.24 o 
  -8   9   4        1.08       -2.56      3.75 o 
  -7   9   4       44.52       43.86      4.25 o 
  -6   9   4        1.33        1.15      2.03 o 
  -5   9   4      112.59      108.91      4.15 o 
  -4   9   4        7.48       11.67      1.93 o 
  -3   9   4       76.07       61.19      2.99 o 
  -2   9   4       11.32        8.05      2.26 o 
  -1   9   4      110.18      125.21      4.24 o 
   0   9   4      157.88      150.49      4.13 o 
   1   9   4       89.19       99.62      3.18 o 
   2   9   4       61.63       67.39      5.14 o 
   3   9   4      121.36      113.08      3.82 o 
   4   9   4        0.31        0.31      2.19 o 
   5   9   4       49.33       51.67      4.07 o 
   6   9   4       16.93       16.45      3.35 o 
   7   9   4       76.67       94.24     10.85 o 
   8   9   4        4.72        6.69      4.06 o 
  -8  10   4        0.04       -0.32      3.21 o 
  -7  10   4        8.91        6.65      3.22 o 
  -6  10   4        0.72        2.27      2.74 o 
  -5  10   4        0.39       -0.63      1.95 o 
  -4  10   4       58.91       65.18      3.55 o 
  -3  10   4       25.11       40.58      5.44 o 
  -2  10   4       45.95       43.77      3.58 o 
  -1  10   4        2.27        6.45      2.01 o 
   0  10   4      142.61      128.62      4.99 o 
   1  10   4        0.92        2.41      1.91 o 
   2  10   4       58.41       66.44      6.02 o 
   3  10   4        8.41        3.06      1.38 o 
   4  10   4        9.19        7.78      2.59 o 
   5  10   4        0.10       -0.41      2.58 o 
   6  10   4        4.29        2.66      3.20 o 
   7  10   4        6.82        0.50      3.48 o 
   8  10   4        0.02       -4.62      4.62 o 
  -7  11   4       22.09       21.29      4.48 o 
  -6  11   4       11.89        9.33      3.29 o 
  -5  11   4       31.32       28.71      4.64 o 
  -4  11   4        5.79        2.40      2.49 o 
  -3  11   4        0.40        1.87      3.26 o 
  -2  11   4       67.04       51.06      3.74 o 
  -1  11   4        3.54        3.27      2.41 o 
   0  11   4       56.98       58.90      3.51 o 
   1  11   4       58.98       67.77      6.36 o 
   2  11   4        0.58        1.51      3.65 o 
   3  11   4        0.18        1.19      3.93 o 
   4  11   4        1.10       -0.04      2.25 o 
   5  11   4       41.93       44.49      4.06 o 
   6  11   4        6.91        3.61      3.49 o 
   7  11   4       26.37       28.58      7.83 o 
  -6  12   4        6.51       11.60      3.97 o 
  -5  12   4       33.30       40.73      4.40 o 
  -4  12   4       12.35       12.91      3.25 o 
  -3  12   4       18.70       19.72      3.18 o 
  -2  12   4        8.20        8.18      2.68 o 
  -1  12   4        7.37        3.06      3.26 o 
   0  12   4       10.97       11.39      4.61 o 
   1  12   4       25.65       16.13      4.71 o 
   2  12   4      107.93      122.02     12.53 o 
   3  12   4        2.76       -2.00      4.09 o 
   4  12   4        8.71        7.42     16.72 o 
   5  12   4        0.90       -2.83      2.83 o 
   6  12   4        0.07        3.03      3.54 o 
  -5  13   4        2.63        7.66      3.70 o 
  -4  13   4       15.22       13.68      4.96 o 
  -3  13   4        4.51        1.86      2.69 o 
  -2  13   4        1.74        0.82      2.65 o 
  -1  13   4        1.37       -3.49      3.64 o 
   0  13   4       13.27       12.25      4.95 o 
   1  13   4        0.08        4.02      4.24 o 
   2  13   4       48.10       66.91      7.35 o 
   3  13   4        0.08        7.55      8.14 o 
   4  13   4        5.98       19.41      6.16 o 
   5  13   4        1.97        0.52      5.14 o 
  -4  14   4        9.41       18.81      9.17 o 
  -3  14   4        2.56        7.74      6.99 o 
  -2  14   4        0.18        0.07      4.26 o 
  -1  14   4        0.62        1.18      4.44 o 
   0  14   4        9.80       14.75      5.54 o 
   1  14   4        2.18       14.56      5.50 o 
   2  14   4       10.82       15.61      5.88 o 
   3  14   4        1.61        4.87      5.41 o 
 -11   0   5       60.21       55.14     10.90 o 
  -9   0   5       22.64       22.33      6.64 o 
  -7   0   5       29.54       26.90      5.71 o 
  -5   0   5       28.32       57.90     11.58 o 
  -3   0   5     2195.72     2117.69     37.29 o 
  -1   0   5     4950.08     4952.11     73.12 o 
   1   0   5      163.02      179.34      3.82 o 
   3   0   5     1473.23     1587.36     26.73 o 
   5   0   5        0.73        1.17      1.81 o 
   7   0   5        0.21       -2.53      2.53 o 
   9   0   5        0.08       -3.02      3.02 o 
 -10   1   5       75.25       74.02      7.61 o 
  -9   1   5       52.60       54.94     12.56 o 
  -8   1   5        9.96       12.12      3.91 o 
  -7   1   5      344.15      368.84      8.99 o 
  -6   1   5       16.38       17.95      1.95 o 
  -5   1   5      454.98      482.05      7.68 o 
  -4   1   5        4.71        3.67      1.17 o 
  -3   1   5       12.34       21.19      0.92 o 
  -2   1   5      176.32      199.03      2.97 o 
  -1   1   5     1411.18     1426.29     16.57 o 
   0   1   5        9.97       14.63      0.91 o 
   1   1   5     5493.16     5734.40     50.98 o 
   2   1   5      339.27      381.16      4.56 o 
   3   1   5      408.33      361.91      5.11 o 
   4   1   5      402.22      443.73      6.17 o 
   5   1   5      416.58      393.23      6.30 o 
   6   1   5       12.30       11.41      1.74 o 
   7   1   5      455.21      458.74      9.57 o 
   8   1   5       53.85       54.91      3.40 o 
   9   1   5      171.06      190.28      5.71 o 
  10   1   5        0.40       -1.98      3.49 o 
 -10   2   5        1.63       -2.12      4.03 o 
  -9   2   5       19.85       11.21      4.32 o 
  -8   2   5        0.13       -0.07      3.09 o 
  -7   2   5       80.20       85.31      4.16 o 
  -6   2   5       19.34       23.40      1.88 o 
  -5   2   5      104.34      104.15      2.37 o 
  -4   2   5      347.97      345.14      4.86 o 
  -3   2   5      906.89      931.22     14.01 o 
  -2   2   5      373.06      334.26      5.98 o 
  -1   2   5        1.02        9.20      0.79 o 
   0   2   5     1544.78     1506.77     14.88 o 
   1   2   5      112.46       97.93      1.76 o 
   2   2   5      342.69      331.52      3.97 o 
   3   2   5      977.87     1006.80      9.87 o 
   4   2   5      139.01      139.12      3.83 o 
   5   2   5      166.94      167.88      4.03 o 
   6   2   5       11.36       13.24      2.12 o 
   7   2   5       41.51       39.24      3.10 o 
   8   2   5        9.76        8.06      2.51 o 
   9   2   5       16.11       18.21      4.02 o 
  10   2   5       13.09       16.86      4.49 o 
 -10   3   5       52.68       48.98      6.60 o 
  -9   3   5      108.95      104.21      7.87 o 
  -8   3   5        3.47        6.06      1.91 o 
  -7   3   5       16.87       15.93      2.16 o 
  -6   3   5      143.11      145.82      3.86 o 
  -5   3   5       91.54       97.61      2.73 o 
  -4   3   5       50.08       49.51      2.35 o 
  -3   3   5      229.39      276.03      5.89 o 
  -2   3   5     1212.20     1278.96     16.97 o 
  -1   3   5      729.79      790.49     11.11 o 
   0   3   5      268.58      270.90      3.43 o 
   1   3   5      363.65      378.98      4.15 o 
   2   3   5      428.69      436.11      4.89 o 
   3   3   5      649.88      638.89      7.12 o 
   4   3   5      547.41      526.35      6.86 o 
   5   3   5        5.52        2.13      1.03 o 
   6   3   5       40.40       39.91      2.43 o 
   7   3   5      265.06      243.83      6.36 o 
   8   3   5      126.76      134.29      7.93 o 
   9   3   5       65.00       63.66      7.24 o 
  10   3   5       50.54       53.70      5.95 o 
 -10   4   5        0.03        4.13      4.58 o 
  -9   4   5       34.38       39.22      5.56 o 
  -8   4   5       16.08       11.15      3.40 o 
  -7   4   5       61.14       59.60      3.26 o 
  -6   4   5      386.14      376.40     11.15 o 
  -5   4   5      679.65      723.39     13.89 o 
  -4   4   5      549.36      545.51     10.68 o 
  -3   4   5       23.69       19.23      1.78 o 
  -2   4   5      277.63      310.00      5.71 o 
  -1   4   5       13.04       16.76      2.06 o 
   0   4   5       11.80       15.03      1.01 o 
   1   4   5       46.86       65.04      1.50 o 
   2   4   5      545.88      532.54      6.32 o 
   3   4   5      395.37      373.87      4.82 o 
   4   4   5      778.80      745.50      9.28 o 
   5   4   5      186.64      180.20      3.54 o 
   6   4   5      140.00      137.95      5.65 o 
   7   4   5      198.17      219.31      6.63 o 
   8   4   5       75.33       72.73      7.13 o 
   9   4   5       42.23       53.90      7.08 o 
  10   4   5        1.46        8.50      5.29 o 
 -10   5   5       55.04       56.91      6.88 o 
  -9   5   5       24.20       26.97      4.42 o 
  -8   5   5      259.42      265.95      7.91 o 
  -7   5   5        3.14        2.22      1.90 o 
  -6   5   5        0.19        0.09      1.56 o 
  -5   5   5      242.13      252.60      9.28 o 
  -4   5   5      140.84      143.29      8.13 o 
  -3   5   5       19.72       24.52      2.47 o 
  -2   5   5        0.09       -0.03      1.60 o 
  -1   5   5      190.17      192.66      3.60 o 
   0   5   5       39.94       47.45      1.59 o 
   1   5   5      164.91      148.30      3.04 o 
   2   5   5      214.17      219.58      3.13 o 
   3   5   5      363.02      337.48      4.58 o 
   4   5   5      308.47      303.96      4.56 o 
   5   5   5      305.04      289.94      5.08 o 
   6   5   5      476.21      463.91     10.11 o 
   7   5   5       33.68       27.55      4.14 o 
   8   5   5      113.26      101.69      8.23 o 
   9   5   5       50.94       58.28      7.35 o 
  10   5   5       23.33       40.33      7.23 o 
 -10   6   5        1.89        2.22      5.12 o 
  -9   6   5        2.57        2.40      2.96 o 
  -8   6   5       25.90       34.39      3.61 o 
  -7   6   5        0.15        0.56      1.81 o 
  -6   6   5      345.97      334.33      6.78 o 
  -5   6   5        0.14       -0.96      2.50 o 
  -4   6   5     1220.91     1172.34     20.92 o 
  -3   6   5       80.43       78.92      3.90 o 
  -2   6   5       69.84       59.66      3.31 o 
  -1   6   5        7.72       11.05      1.23 o 
   0   6   5       66.80       57.15      2.08 o 
   1   6   5       42.36       36.49      1.63 o 
   2   6   5      520.21      534.24      6.14 o 
   3   6   5        1.23        1.21      1.04 o 
   4   6   5       35.56       46.96      2.44 o 
   5   6   5        1.45       -1.66      2.06 o 
   6   6   5       13.91       12.37      3.13 o 
   7   6   5       44.00       43.37      4.76 o 
   8   6   5       55.32       56.95      7.28 o 
   9   6   5        7.92       11.33      5.40 o 
  -9   7   5        1.45        0.55      3.19 o 
  -8   7   5       65.38       77.97      5.17 o 
  -7   7   5        9.16        5.65      2.04 o 
  -6   7   5       89.88       91.90      3.28 o 
  -5   7   5        7.90        8.94      3.60 o 
  -4   7   5       93.47       89.34      4.65 o 
  -3   7   5       90.85       96.34      4.85 o 
  -2   7   5       44.59       46.49      3.29 o 
  -1   7   5       60.12       59.71      2.65 o 
   0   7   5      115.73      120.68      3.76 o 
   1   7   5       54.56       58.99      2.08 o 
   2   7   5      109.79      104.82      2.18 o 
   3   7   5       17.60       15.86      1.73 o 
   4   7   5      214.58      231.46      6.12 o 
   5   7   5       17.61       18.08      2.70 o 
   6   7   5      216.96      216.76      7.52 o 
   7   7   5        3.10        3.62      3.68 o 
   8   7   5      108.62      115.53      7.15 o 
   9   7   5        7.78        9.21      4.41 o 
  -9   8   5        0.01       -3.06      3.10 o 
  -8   8   5        3.60        2.86      3.03 o 
  -7   8   5        3.03        3.78      2.84 o 
  -6   8   5       38.31       36.68      2.43 o 
  -5   8   5        5.35        4.25      3.34 o 
  -4   8   5       31.19       29.14      3.44 o 
  -3   8   5       11.70       20.96      3.90 o 
  -2   8   5        8.79       11.29      1.78 o 
  -1   8   5      248.02      240.35      5.45 o 
   0   8   5       60.91       61.15      2.19 o 
   1   8   5       29.16       28.49      1.76 o 
   2   8   5       17.47       15.33      1.70 o 
   3   8   5       88.44       89.04      2.64 o 
   4   8   5        0.42       -0.16      1.93 o 
   5   8   5       30.75       30.92      3.43 o 
   6   8   5        0.83       -2.59      2.59 o 
   7   8   5        4.66        0.29      3.31 o 
   8   8   5        0.14        2.76      3.74 o 
   9   8   5        2.37        2.36      5.31 o 
  -8   9   5        3.09       -0.24      2.98 o 
  -7   9   5        2.72        1.18      2.60 o 
  -6   9   5      119.69      117.39      4.72 o 
  -5   9   5       45.86       43.71      3.24 o 
  -4   9   5       32.74       21.03      1.83 o 
  -3   9   5      199.05      169.78      4.54 o 
  -2   9   5       36.05       31.15      2.39 o 
  -1   9   5       91.99       91.07      3.71 o 
   0   9   5      642.76      619.71     11.13 o 
   1   9   5       47.88       45.18      2.98 o 
   2   9   5      195.38      193.74      4.39 o 
   3   9   5        0.16        0.83      1.42 o 
   4   9   5      107.48      114.69      5.08 o 
   5   9   5       27.14       25.20      4.54 o 
   6   9   5        8.54       10.84      3.29 o 
   7   9   5        2.75        9.13      3.85 o 
   8   9   5       25.88       26.77      5.93 o 
  -8  10   5       12.86       11.74      5.55 o 
  -7  10   5       14.34       13.49      3.16 o 
  -6  10   5       17.88       21.17      2.56 o 
  -5  10   5        3.47        2.16      1.81 o 
  -4  10   5       12.11       20.53      2.63 o 
  -3  10   5      165.70      153.66      5.16 o 
  -2  10   5       80.88       93.09      3.88 o 
  -1  10   5        3.38        2.74      1.99 o 
   0  10   5       39.07       38.71      3.28 o 
   1  10   5      142.18      125.60      5.43 o 
   2  10   5       14.10       10.96      3.30 o 
   3  10   5       22.65       14.66      4.53 o 
   4  10   5        0.64        2.23      2.30 o 
   5  10   5        0.04       -2.05      2.53 o 
   6  10   5        0.75        0.01      3.12 o 
   7  10   5        5.20        6.06      5.06 o 
  -7  11   5        3.76        1.17      3.19 o 
  -6  11   5        0.65        1.72      2.83 o 
  -5  11   5        0.22        2.33      2.71 o 
  -4  11   5        0.89       -1.99      1.99 o 
  -3  11   5       19.32        9.16      4.51 o 
  -2  11   5       42.68       47.38      3.74 o 
  -1  11   5       12.43       12.39      2.83 o 
   0  11   5        0.77        4.72      2.32 o 
   1  11   5      205.12      206.47      5.93 o 
   2  11   5       99.78       95.75      7.47 o 
   3  11   5       26.15       39.84      6.80 o 
   4  11   5       10.34       -0.42      4.08 o 
   5  11   5        0.35       -0.92      2.65 o 
   6  11   5       40.52       36.97      4.69 o 
   7  11   5       29.19       28.75      4.83 o 
  -6  12   5        3.85        3.75      3.16 o 
  -5  12   5       37.98       46.16      4.54 o 
  -4  12   5        4.91        3.51      4.33 o 
  -3  12   5       40.32       43.51      3.87 o 
  -2  12   5        6.27        1.53      3.64 o 
  -1  12   5       20.93       26.93      7.40 o 
   0  12   5        1.74       -0.69      2.20 o 
   1  12   5        9.99        6.58      4.25 o 
   2  12   5        0.07        3.20      6.46 o 
   3  12   5       31.00       35.42      6.31 o 
   4  12   5        7.32        3.59      4.68 o 
   5  12   5        0.91        0.35      2.92 o 
   6  12   5        1.05        3.99      7.29 o 
  -5  13   5        1.39       -3.63      3.76 o 
  -4  13   5        1.07       -3.06      3.06 o 
  -3  13   5        0.01       -1.39      2.93 o 
  -2  13   5        0.43        0.73      2.58 o 
  -1  13   5        1.08        2.52      2.67 o 
   0  13   5        3.52        3.65      4.25 o 
   1  13   5        0.09        2.23      4.30 o 
   2  13   5        4.19       -1.09      4.66 o 
   3  13   5        0.61       -6.43      6.43 o 
   4  13   5        0.84        1.18      5.04 o 
   5  13   5       20.58       18.89      7.70 o 
  -3  14   5        2.00       -0.44      3.17 o 
  -2  14   5        2.99        0.86      3.12 o 
  -1  14   5        3.21        0.03      4.07 o 
   0  14   5        7.76        8.56      5.11 o 
   1  14   5        2.90        1.61      4.96 o 
   2  14   5        6.16       16.61      5.86 o 
   3  14   5       16.87       12.42      6.17 o 
 -10   0   6       21.72       33.23      8.66 o 
  -8   0   6        0.65        2.27      4.50 o 
  -6   0   6        8.72       13.22      2.55 o 
  -4   0   6      768.84      706.74     14.20 o 
  -2   0   6      394.15      358.11      7.79 o 
   0   0   6        1.32       -0.53      0.86 o 
   2   0   6     1855.70     1926.91     27.10 o 
   4   0   6      319.89      330.91      9.37 o 
   6   0   6       55.17       67.51      4.02 o 
   8   0   6        0.20        0.00      3.13 o 
  10   0   6        3.69       -2.03      5.92 o 
 -10   1   6      145.87      170.68     16.37 o 
  -9   1   6       28.54       27.63      6.37 o 
  -8   1   6       15.67       13.09      4.03 o 
  -7   1   6       31.10       22.29      3.99 o 
  -6   1   6       32.73       43.27      2.63 o 
  -5   1   6       44.95       47.78      3.04 o 
  -4   1   6      179.41      188.61      3.81 o 
  -3   1   6      162.09      174.76      2.79 o 
  -2   1   6      323.15      381.56      5.35 o 
  -1   1   6      818.22      863.46      9.96 o 
   0   1   6     5697.01     5896.68     54.95 o 
   1   1   6      287.80      281.61      3.60 o 
   2   1   6     7115.72     7359.91     69.00 o 
   3   1   6       18.26       30.38      1.81 o 
   4   1   6       34.07       40.47      2.17 o 
   5   1   6       41.56       39.72      2.41 o 
   6   1   6       14.33       25.10      2.61 o 
   7   1   6        2.11        0.48      2.17 o 
   8   1   6      307.20      285.58      6.99 o 
   9   1   6       70.53       83.22      5.54 o 
  10   1   6       55.23       55.35      4.31 o 
 -10   2   6       15.78       10.53      5.13 o 
  -9   2   6       22.35       18.41      9.21 o 
  -8   2   6        0.22       -3.05      3.06 o 
  -7   2   6       14.94       11.60      2.56 o 
  -6   2   6      157.57      161.08      5.14 o 
  -5   2   6       77.62       75.59      2.12 o 
  -4   2   6      637.55      623.43      7.78 o 
  -3   2   6      473.11      475.21      6.62 o 
  -2   2   6     1434.65     1400.80     15.64 o 
  -1   2   6       75.80       92.11      1.96 o 
   0   2   6       87.71      104.12      2.22 o 
   1   2   6      216.82      229.05      3.31 o 
   2   2   6      146.05      138.14      3.38 o 
   3   2   6       23.88       21.17      1.27 o 
   4   2   6      130.96      129.33      3.08 o 
   5   2   6       61.62       54.14      2.57 o 
   6   2   6      211.21      214.90      5.56 o 
   7   2   6       22.24       17.12      2.69 o 
   8   2   6       12.28       12.19      2.78 o 
   9   2   6        0.78       -1.81      2.58 o 
  10   2   6       41.11       41.80      5.92 o 
 -10   3   6       34.19       47.71     17.29 o 
  -9   3   6       66.91       80.89      9.19 o 
  -8   3   6      197.08      216.10      9.81 o 
  -7   3   6        3.66        6.52      1.84 o 
  -6   3   6        0.38       -0.98      1.43 o 
  -5   3   6        0.30       -1.05      1.05 o 
  -4   3   6        8.50       11.81      1.63 o 
  -3   3   6       59.90       65.36      2.56 o 
  -2   3   6      282.49      283.82      6.97 o 
  -1   3   6      223.46      237.93      3.70 o 
   0   3   6      415.50      413.89      5.85 o 
   1   3   6       30.69       24.62      1.23 o 
   2   3   6      602.21      623.12      6.58 o 
   3   3   6      300.86      304.25      4.28 o 
   4   3   6      287.78      252.01      4.46 o 
   5   3   6      405.03      398.03      6.05 o 
   6   3   6      710.62      687.30     12.85 o 
   7   3   6      176.73      167.00      5.61 o 
   8   3   6      258.09      266.86      8.55 o 
   9   3   6       36.76       46.23      6.78 o 
  10   3   6       24.33       26.25      5.26 o 
 -10   4   6        0.97        3.03      4.36 o 
  -9   4   6       12.34       19.13      4.90 o 
  -8   4   6        8.44       10.74      3.43 o 
  -7   4   6       11.85       11.44      2.11 o 
  -6   4   6      126.17      122.44      3.85 o 
  -5   4   6      823.67      816.02     14.68 o 
  -4   4   6      306.78      314.09     10.41 o 
  -3   4   6      711.08      737.14     11.13 o 
  -2   4   6      283.34      343.70      6.83 o 
  -1   4   6        0.19       -0.23      0.77 o 
   0   4   6       77.50      109.45      2.61 o 
   1   4   6      384.98      358.82      5.04 o 
   2   4   6      181.58      167.43      2.70 o 
   3   4   6       89.68       77.70      2.09 o 
   4   4   6      235.04      225.79      3.84 o 
   5   4   6       33.26       29.48      2.31 o 
   6   4   6       19.09       23.63      2.34 o 
   7   4   6       19.70       24.67      3.13 o 
   8   4   6        8.39        2.95      4.32 o 
   9   4   6       18.93       20.16      5.74 o 
  10   4   6        0.04       -2.58      5.30 o 
 -10   5   6        5.10        8.68      4.95 o 
  -9   5   6       85.00       95.52      7.50 o 
  -8   5   6        0.96        3.56      2.66 o 
  -7   5   6       26.38       33.35      3.25 o 
  -6   5   6        6.43        4.53      1.62 o 
  -5   5   6       96.63       74.91      4.88 o 
  -4   5   6      120.66      141.98      6.07 o 
  -3   5   6       10.70       15.37      2.24 o 
  -2   5   6       10.49       14.30      2.99 o 
  -1   5   6        4.95        7.36      1.05 o 
   0   5   6        6.16       10.61      1.25 o 
   1   5   6       11.25       15.02      1.27 o 
   2   5   6       18.43       22.52      1.24 o 
   3   5   6      699.02      699.85      7.57 o 
   4   5   6        2.78        2.74      1.13 o 
   5   5   6      553.40      532.69      7.94 o 
   6   5   6      149.07      136.21      3.83 o 
   7   5   6      187.48      208.69     15.63 o 
   8   5   6       67.24       62.64      8.50 o 
   9   5   6       34.73       36.78     11.85 o 
  -9   6   6       10.39        7.85      3.10 o 
  -8   6   6        9.92        9.25      2.83 o 
  -7   6   6       45.67       47.56      2.84 o 
  -6   6   6       13.37       15.85      3.62 o 
  -5   6   6      237.99      220.78      8.25 o 
  -4   6   6       37.07       39.82      4.19 o 
  -3   6   6      100.52      101.07      4.58 o 
  -2   6   6       33.92       31.25      2.84 o 
  -1   6   6        8.59        9.52      1.26 o 
   0   6   6        0.73       -0.78      1.03 o 
   1   6   6      127.51      123.37      3.84 o 
   2   6   6        3.92        3.51      0.96 o 
   3   6   6      416.94      422.09      5.93 o 
   4   6   6      130.72      123.82      3.38 o 
   5   6   6       86.06       83.46      3.96 o 
   6   6   6       23.44       17.78      2.97 o 
   7   6   6       45.52       60.20      6.07 o 
   8   6   6       17.05       18.77      4.38 o 
   9   6   6        5.73        9.34      5.23 o 
  -9   7   6       58.51       61.67      5.10 o 
  -8   7   6        1.46       -0.13      2.66 o 
  -7   7   6       69.10       65.46      4.89 o 
  -6   7   6       36.05       43.38      6.84 o 
  -5   7   6       18.22       12.14      3.49 o 
  -4   7   6      173.37      173.94      6.32 o 
  -3   7   6      136.69      121.84      5.74 o 
  -2   7   6       85.24       90.18      4.28 o 
  -1   7   6      102.56      115.80      3.30 o 
   0   7   6      183.28      191.04      3.77 o 
   1   7   6      642.85      654.19      8.40 o 
   2   7   6        2.79        2.35      1.25 o 
   3   7   6      498.52      490.31      7.14 o 
   4   7   6      341.09      337.17      5.92 o 
   5   7   6      152.50      153.33      5.41 o 
   6   7   6        8.68        4.32      2.89 o 
   7   7   6       16.32       14.08      3.86 o 
   8   7   6        3.95        0.73      3.60 o 
   9   7   6       53.89       56.06     10.53 o 
  -9   8   6        3.71        2.94      3.43 o 
  -8   8   6        0.12       -1.69      2.79 o 
  -7   8   6       13.52       17.88      2.38 o 
  -6   8   6       15.64        7.09      4.28 o 
  -5   8   6       42.18       47.93      4.80 o 
  -4   8   6       45.96       40.55      3.78 o 
  -3   8   6      379.19      391.03      9.88 o 
  -2   8   6        0.63        0.05      1.77 o 
  -1   8   6       73.43       77.14      2.99 o 
   0   8   6        0.66        1.03      1.39 o 
   1   8   6      367.61      364.47      6.70 o 
   2   8   6       28.23       28.32      2.31 o 
   3   8   6        3.57        2.98      1.27 o 
   4   8   6       48.20       47.59      4.39 o 
   5   8   6        0.70        0.41      2.53 o 
   6   8   6       12.87       18.23      3.43 o 
   7   8   6        9.35        6.18      6.64 o 
   8   8   6       15.67       18.18      9.15 o 
  -8   9   6        0.05       -0.59      2.93 o 
  -7   9   6        4.43        2.64      2.01 o 
  -6   9   6       33.63       30.54      9.07 o 
  -5   9   6       21.31       20.78      6.91 o 
  -4   9   6       18.20       14.45      4.32 o 
  -3   9   6       39.56       47.99      2.52 o 
  -2   9   6        0.15        1.44      2.01 o 
  -1   9   6       69.38       82.08      3.55 o 
   0   9   6      115.08      111.05      4.27 o 
   1   9   6      414.75      386.27     14.48 o 
   2   9   6       75.07       70.44      5.45 o 
   3   9   6      104.72       99.35      4.97 o 
   4   9   6        1.24        2.57      2.35 o 
   5   9   6       17.26       18.71      3.23 o 
   6   9   6       14.53       15.73      3.44 o 
   7   9   6       46.31       53.53      5.53 o 
   8   9   6       40.82       51.73      7.95 o 
  -8  10   6        0.88        2.61      3.70 o 
  -7  10   6        0.63       -2.43      2.43 o 
  -6  10   6       17.13       17.49      2.74 o 
  -5  10   6        1.02        3.74      2.21 o 
  -4  10   6       21.58       24.51      2.31 o 
  -3  10   6       27.86       34.08      3.18 o 
  -2  10   6      250.19      245.70      6.24 o 
  -1  10   6        0.45        0.51      1.99 o 
   0  10   6        7.71        6.83      2.55 o 
   1  10   6        5.20        4.86      2.79 o 
   2  10   6        9.34        8.32      2.31 o 
   3  10   6        9.55        4.10      4.38 o 
   4  10   6        3.45        4.48      2.75 o 
   5  10   6       11.19        5.89      2.86 o 
   6  10   6        1.37       -2.99      2.99 o 
   7  10   6        0.03        1.34      4.51 o 
  -7  11   6        4.62        6.36      3.08 o 
  -6  11   6        0.35        0.37      2.62 o 
  -5  11   6        1.57       -1.90      2.03 o 
  -4  11   6        0.02       -0.03      2.02 o 
  -3  11   6        5.16        8.81      2.21 o 
  -2  11   6       41.50       34.63      3.48 o 
  -1  11   6      116.21      116.14      5.29 o 
   0  11   6        0.83       -0.70      2.34 o 
   1  11   6       85.76       86.33      4.38 o 
   2  11   6        0.06       -5.48      5.48 o 
   3  11   6        6.02        5.56      4.27 o 
   4  11   6        7.99       15.44      5.21 o 
   5  11   6        0.96        3.91      3.01 o 
   6  11   6        3.64        7.15      3.71 o 
  -6  12   6        3.79        0.64      2.99 o 
  -5  12   6       19.36       20.81      3.68 o 
  -4  12   6       31.25       31.80      5.77 o 
  -3  12   6        0.04        1.92      2.82 o 
  -2  12   6       16.59       17.76      3.21 o 
  -1  12   6        6.03        2.32      2.95 o 
   0  12   6       23.99       24.55      3.16 o 
   1  12   6       19.95       25.35      5.42 o 
   2  12   6       19.68       20.18      7.36 o 
   3  12   6       50.84       50.07      6.81 o 
   4  12   6        2.86        2.56      4.76 o 
   5  12   6        2.43        8.59      8.05 o 
   6  12   6        0.41        6.72      7.44 o 
  -5  13   6        0.62        1.42      7.88 o 
  -4  13   6        0.54        5.70      3.25 o 
  -3  13   6        4.38        6.77      3.42 o 
  -2  13   6        1.55        1.29      2.99 o 
  -1  13   6        0.55       -0.19      2.62 o 
   0  13   6        3.76        3.06      5.67 o 
   1  13   6        1.78        6.76      4.68 o 
   2  13   6       75.23       95.06      8.73 o 
   3  13   6       15.66       20.78      8.76 o 
   4  13   6       16.02       22.88      6.47 o 
  -3  14   6        0.38       -1.71      3.23 o 
  -2  14   6        3.57        0.38      3.44 o 
  -1  14   6        0.49        2.13      2.55 o 
   0  14   6        9.23        4.69      4.92 o 
   1  14   6        5.73        1.72      4.88 o 
   2  14   6        4.49        9.02      6.87 o 
  -9   0   7       52.19       50.98      8.60 o 
  -7   0   7        2.77        2.51      4.29 o 
  -5   0   7      317.73      334.19      8.65 o 
  -3   0   7     4303.79     4276.78     81.97 o 
  -1   0   7      539.63      536.78      7.49 o 
   1   0   7       37.48       44.50      2.41 o 
   3   0   7      529.56      529.76     12.22 o 
   5   0   7       97.97       94.75      5.17 o 
   7   0   7       33.54       27.22      3.98 o 
   9   0   7       73.46       85.72      6.32 o 
 -10   1   7       26.90       24.55      5.79 o 
  -9   1   7       69.25       74.88      9.08 o 
  -8   1   7        7.99        5.35      3.54 o 
  -7   1   7        0.06       -2.49      4.19 o 
  -6   1   7       42.68       40.62      2.87 o 
  -5   1   7       56.50       62.68      2.51 o 
  -4   1   7       15.15       15.95      1.72 o 
  -3   1   7        2.13        0.95      1.06 o 
  -2   1   7      954.23      967.44     11.99 o 
  -1   1   7     2126.48     2080.99     24.33 o 
   0   1   7       20.26       22.89      1.41 o 
   1   1   7     5330.36     5533.25     52.17 o 
   2   1   7      136.54      136.77      2.90 o 
   3   1   7      468.87      450.22      7.09 o 
   4   1   7      187.08      183.47      4.35 o 
   5   1   7        0.09        0.35      1.53 o 
   6   1   7       18.91       22.56      2.52 o 
   7   1   7      249.33      248.40      6.97 o 
   8   1   7        8.69        9.12      2.53 o 
   9   1   7      220.84      226.20      7.16 o 
  10   1   7        0.97        0.35      4.75 o 
 -10   2   7        5.49        4.19      4.41 o 
  -9   2   7        6.11        8.88      7.05 o 
  -8   2   7       25.10       27.79      4.57 o 
  -7   2   7        2.23       -0.17      2.26 o 
  -6   2   7       32.10       33.03      2.92 o 
  -5   2   7      320.90      309.54      5.63 o 
  -4   2   7       84.19       76.82      2.09 o 
  -3   2   7       37.98       35.37      1.48 o 
  -2   2   7      482.72      493.60      7.33 o 
  -1   2   7       48.29       45.15      1.60 o 
   0   2   7     1510.63     1596.33     17.92 o 
   1   2   7        4.11        1.64      0.82 o 
   2   2   7      197.01      202.55      4.55 o 
   3   2   7      500.08      489.89      6.62 o 
   4   2   7      142.27      141.85      3.84 o 
   5   2   7      146.55      147.54      3.89 o 
   6   2   7       26.46       29.02      2.70 o 
   7   2   7       29.09       18.92      2.90 o 
   8   2   7        3.14        5.48      2.98 o 
   9   2   7        0.10       -2.57      2.57 o 
  10   2   7        2.73        2.66      6.04 o 
 -10   3   7        0.42       -0.08      4.22 o 
  -9   3   7       34.23       40.95      5.75 o 
  -8   3   7        0.60        0.62      3.44 o 
  -7   3   7       18.14       33.47      3.02 o 
  -6   3   7       25.13       22.36      1.80 o 
  -5   3   7        1.65        2.24      1.15 o 
  -4   3   7       11.55       13.09      1.68 o 
  -3   3   7       53.16       44.00      2.26 o 
  -2   3   7       11.65       24.82      2.60 o 
  -1   3   7       82.31       88.10      2.00 o 
   0   3   7      445.32      456.36      8.31 o 
   1   3   7      212.64      210.56      3.10 o 
   2   3   7      113.92      111.67      2.65 o 
   3   3   7      304.00      303.32      5.03 o 
   4   3   7      720.81      707.56     11.12 o 
   5   3   7      157.97      144.98      5.80 o 
   6   3   7       84.60       90.67      3.86 o 
   7   3   7      318.88      313.43      8.61 o 
   8   3   7       21.25       22.84      3.37 o 
   9   3   7        7.20        4.42      3.06 o 
  10   3   7        8.99        4.26      4.59 o 
 -10   4   7        0.07       -3.12      5.80 o 
  -9   4   7       20.54       28.46      6.99 o 
  -8   4   7       91.23       93.03      6.62 o 
  -7   4   7       56.34       66.42      3.13 o 
  -6   4   7      121.12      115.33      3.70 o 
  -5   4   7       83.71       70.23      4.54 o 
  -4   4   7       18.57       19.14      2.10 o 
  -3   4   7       54.49       54.20      3.45 o 
  -2   4   7       11.02       12.56      1.72 o 
  -1   4   7      216.59      220.72      4.24 o 
   0   4   7        9.87        3.81      1.08 o 
   1   4   7      143.94      133.24      3.30 o 
   2   4   7      782.39      746.81      8.47 o 
   3   4   7       13.37       12.03      1.27 o 
   4   4   7        1.79       -1.22      1.22 o 
   5   4   7      188.44      192.00      4.84 o 
   6   4   7       56.10       51.87      3.54 o 
   7   4   7        7.45        7.31      2.67 o 
   8   4   7        7.64        2.61      2.68 o 
   9   4   7        4.91        1.30      4.69 o 
 -10   5   7       23.32       33.05      5.84 o 
  -9   5   7       10.01        6.97      4.96 o 
  -8   5   7      193.31      202.82      6.69 o 
  -7   5   7        0.00       -1.30      1.79 o 
  -6   5   7        3.79        4.40      1.65 o 
  -5   5   7       68.28       69.15      5.34 o 
  -4   5   7        0.96        1.15      1.94 o 
  -3   5   7        0.41       -0.19      2.20 o 
  -2   5   7        1.77        2.58      1.88 o 
  -1   5   7      119.17      124.62      3.12 o 
   0   5   7        2.82        3.44      1.20 o 
   1   5   7        1.15        1.28      1.23 o 
   2   5   7      403.19      411.00      5.39 o 
   3   5   7      928.55      866.30     10.02 o 
   4   5   7      627.13      650.07      8.78 o 
   5   5   7      907.59      847.35     13.58 o 
   6   5   7      467.18      475.75      9.06 o 
   7   5   7       55.87       50.62      3.26 o 
   8   5   7       29.30       33.54      8.45 o 
   9   5   7        0.53        0.18      4.67 o 
  -9   6   7        3.81        4.10      4.08 o 
  -8   6   7        1.75        3.63      2.65 o 
  -7   6   7       22.82       24.81      2.33 o 
  -6   6   7       48.17       49.31      4.71 o 
  -5   6   7       68.08       71.00      5.11 o 
  -4   6   7      922.12      907.32     17.29 o 
  -3   6   7        0.72       -1.86      2.03 o 
  -2   6   7       27.11       25.25      2.73 o 
  -1   6   7        4.82        5.99      1.27 o 
   0   6   7       94.49       93.20      3.22 o 
   1   6   7      117.50      119.08      3.13 o 
   2   6   7      101.93      109.40      3.21 o 
   3   6   7      176.08      165.41      3.39 o 
   4   6   7      169.14      155.81      4.64 o 
   5   6   7       14.77       14.11      2.35 o 
   6   6   7        0.23        2.70      1.94 o 
   7   6   7       49.14       45.80      7.85 o 
   8   6   7       21.91       22.43      4.57 o 
   9   6   7       11.38       18.70      8.22 o 
  -9   7   7       16.46       12.07      3.67 o 
  -8   7   7       45.60       42.31      4.13 o 
  -7   7   7        3.06        6.15      1.83 o 
  -6   7   7        0.83        0.03      3.19 o 
  -5   7   7       20.63       29.90      4.06 o 
  -4   7   7       97.10       92.49      4.89 o 
  -3   7   7       36.96       38.39      3.54 o 
  -2   7   7        8.74       12.08      1.81 o 
  -1   7   7        6.97        5.94      1.45 o 
   0   7   7      285.68      285.19      5.28 o 
   1   7   7        2.45        0.44      1.28 o 
   2   7   7      618.19      581.58      8.41 o 
   3   7   7      120.13      123.89      3.46 o 
   4   7   7      217.44      216.98      5.75 o 
   5   7   7       34.14       28.78      2.45 o 
   6   7   7      115.49      104.26      5.51 o 
   7   7   7       10.63       12.78      3.86 o 
   8   7   7       37.43       35.89      5.76 o 
   9   7   7        4.93       -1.76      7.24 o 
  -8   8   7        1.31        2.82      2.86 o 
  -7   8   7        1.91        3.26      3.56 o 
  -6   8   7        4.03        0.10      9.95 o 
  -5   8   7        3.61        2.67      3.27 o 
  -4   8   7       39.98       48.71      4.62 o 
  -3   8   7       30.58       27.80      3.46 o 
  -2   8   7      153.90      149.74      4.78 o 
  -1   8   7       58.25       55.64      2.72 o 
   0   8   7       15.56       17.95      2.24 o 
   1   8   7       36.46       34.86      3.44 o 
   2   8   7       50.08       54.80      3.32 o 
   3   8   7       81.42       72.68      2.86 o 
   4   8   7        1.21       -0.44      1.72 o 
   5   8   7        0.37        1.92      2.60 o 
   6   8   7        1.84       -1.35      2.75 o 
   7   8   7        0.00       -3.12      3.12 o 
   8   8   7        6.76       10.62      4.18 o 
  -8   9   7        7.69        7.15      3.01 o 
  -7   9   7        0.01       -0.35      2.91 o 
  -6   9   7        1.96       -3.97      3.97 o 
  -5   9   7       15.98        5.60      8.13 o 
  -4   9   7        1.54       -0.85      3.96 o 
  -3   9   7       21.66       20.46      2.32 o 
  -2   9   7       36.42       44.82      2.70 o 
  -1   9   7      107.49      105.65      4.07 o 
   0   9   7      506.25      480.74      9.52 o 
   1   9   7        7.33        8.32      3.08 o 
   2   9   7      179.38      172.54      6.09 o 
   3   9   7       27.48       27.42      2.98 o 
   4   9   7       20.95       21.67      2.87 o 
   5   9   7        6.68        4.93      2.79 o 
   6   9   7        3.91        1.74      2.95 o 
   7   9   7        0.09       -2.85      3.60 o 
   8   9   7       73.91       71.52      8.53 o 
  -7  10   7        2.27        2.32      2.55 o 
  -6  10   7       11.95       17.55      5.54 o 
  -5  10   7        1.04       -0.01      4.24 o 
  -4  10   7       39.73       33.92      3.00 o 
  -3  10   7       45.11       43.19      2.73 o 
  -2  10   7       84.23       75.88      3.61 o 
  -1  10   7       60.15       56.07      3.36 o 
   0  10   7       42.28       46.09      3.64 o 
   1  10   7       24.27       24.61      3.18 o 
   2  10   7       61.70       59.75      3.96 o 
   3  10   7        8.12        5.74      4.18 o 
   4  10   7       21.32       19.59      5.27 o 
   5  10   7        4.62        1.61      2.61 o 
   6  10   7        1.92        3.54      3.37 o 
   7  10   7       12.96       16.04      4.50 o 
  -6  11   7        3.23       -0.74      2.40 o 
  -5  11   7       13.62        9.15      2.13 o 
  -4  11   7        5.50        2.93      2.72 o 
  -3  11   7        0.05       -1.35      2.00 o 
  -2  11   7       22.97       25.48      3.32 o 
  -1  11   7        1.76       -1.94      2.50 o 
   0  11   7        6.81       10.01      2.84 o 
   1  11   7       84.56      100.29      8.72 o 
   2  11   7      124.62      134.58      6.43 o 
   3  11   7       33.97       41.67      6.31 o 
   4  11   7        1.70       -3.99      3.99 o 
   5  11   7       35.27       27.85      6.43 o 
   6  11   7       14.99       18.62      6.15 o 
  -6  12   7        0.07        1.64      3.67 o 
  -5  12   7       23.16       26.25      3.64 o 
  -4  12   7        0.06       -1.14      2.69 o 
  -3  12   7       89.53       88.87      5.51 o 
  -2  12   7        2.03        5.01      4.23 o 
  -1  12   7       28.50       20.82      4.89 o 
   0  12   7        1.04        2.52      2.61 o 
   1  12   7        0.01        0.02      2.49 o 
   2  12   7       20.58       18.89      7.29 o 
   3  12   7       14.91       12.84      5.51 o 
   4  12   7        6.59        3.66      6.76 o 
   5  12   7        7.65        6.61      9.06 o 
  -4  13   7        0.02        8.01      5.02 o 
  -3  13   7        1.03        0.64      3.14 o 
  -2  13   7       27.64       23.41      3.94 o 
  -1  13   7        0.64       -2.45      2.64 o 
   0  13   7        0.08        2.62      2.83 o 
   1  13   7        1.52       -3.86      3.86 o 
   2  13   7        6.77       -0.98      4.72 o 
   3  13   7       17.99       27.21      9.15 o 
   4  13   7        7.57        5.87      5.93 o 
  -2  14   7        0.04       -3.07      3.07 o 
  -1  14   7        0.89       -0.37      3.25 o 
   0  14   7        1.02        3.53      5.28 o 
   1  14   7        0.62       -4.78      4.78 o 
   2  14   7        1.52        6.83      9.68 o 
 -10   0   8       51.06       73.20     10.57 o 
  -8   0   8        0.32       -4.26      4.26 o 
  -6   0   8       44.92       43.06      6.06 o 
  -4   0   8      152.93      140.08      5.07 o 
  -2   0   8     2457.66     2517.69     63.58 o 
   0   0   8     1297.84     1354.93     21.85 o 
   2   0   8       50.74       49.96      3.33 o 
   4   0   8       21.06       21.51      3.08 o 
   6   0   8        0.02       -2.73      2.73 o 
   8   0   8       33.49       39.46      4.86 o 
  10   0   8        0.98        3.00      5.43 o 
 -10   1   8       30.13       31.05      6.06 o 
  -9   1   8        0.66       -1.73      3.91 o 
  -8   1   8        3.53        4.77      3.44 o 
  -7   1   8        8.15        4.77      3.18 o 
  -6   1   8        7.78        7.44      2.37 o 
  -5   1   8        1.88        2.18      1.49 o 
  -4   1   8       90.21       82.46      2.78 o 
  -3   1   8      138.67      138.43      3.36 o 
  -2   1   8      547.38      525.12     11.64 o 
  -1   1   8      321.99      323.14      5.14 o 
   0   1   8      888.16      882.93     10.42 o 
   1   1   8      122.25      113.17      3.44 o 
   2   1   8      618.45      567.53      7.74 o 
   3   1   8       13.18       18.04      1.79 o 
   4   1   8      198.71      173.95      4.36 o 
   5   1   8       12.37       10.32      1.97 o 
   6   1   8       20.65       20.99      2.55 o 
   7   1   8       11.75       10.42      2.73 o 
   8   1   8      140.37      145.87      7.42 o 
   9   1   8       14.81       21.95      5.01 o 
  10   1   8       44.17       44.45      4.56 o 
 -10   2   8        0.06        0.08      4.21 o 
  -9   2   8       10.48        6.62      4.22 o 
  -8   2   8        7.42        4.75      3.67 o 
  -7   2   8       42.87       40.52      4.61 o 
  -6   2   8       46.39       45.01      3.07 o 
  -5   2   8        7.88       11.30      1.84 o 
  -4   2   8      605.04      603.05      8.97 o 
  -3   2   8      517.01      505.11      7.21 o 
  -2   2   8     1458.50     1483.13     16.69 o 
  -1   2   8        0.46        0.13      0.99 o 
   0   2   8      168.99      176.84      3.41 o 
   1   2   8      309.21      314.88      4.10 o 
   2   2   8        2.44       -0.25      1.00 o 
   3   2   8       17.43       16.83      2.04 o 
   4   2   8      157.40      142.42      5.17 o 
   5   2   8        6.79        5.06      1.92 o 
   6   2   8        1.44       -0.85      1.95 o 
   7   2   8        4.61        4.13      2.74 o 
   8   2   8       90.62      100.73      5.52 o 
   9   2   8       18.95       24.70      3.53 o 
 -10   3   8        9.59        5.65      4.81 o 
  -9   3   8       12.32       11.33      4.50 o 
  -8   3   8       59.31       65.75     11.41 o 
  -7   3   8       80.82       76.68      5.87 o 
  -6   3   8       42.59       34.63      2.98 o 
  -5   3   8       20.90       24.13      1.73 o 
  -4   3   8       61.99       65.97      2.03 o 
  -3   3   8       21.16       19.96      1.70 o 
  -2   3   8      766.29      778.67     10.27 o 
  -1   3   8      214.16      235.37      3.71 o 
   0   3   8        6.85        9.56      1.25 o 
   1   3   8      495.20      503.31      6.31 o 
   2   3   8     1233.67     1184.04     13.41 o 
   3   3   8       76.55       73.29      2.81 o 
   4   3   8     1071.25     1045.27     17.51 o 
   5   3   8      343.69      331.14      7.12 o 
   6   3   8      198.09      180.01      5.81 o 
   7   3   8       22.04       26.50      3.40 o 
   8   3   8       73.54       72.30      5.10 o 
   9   3   8        5.78        5.81      3.46 o 
 -10   4   8        2.12        4.69      4.55 o 
  -9   4   8       18.14       16.16      4.64 o 
  -8   4   8       14.54       17.54      4.34 o 
  -7   4   8       24.03       23.79      3.43 o 
  -6   4   8        1.47        2.61      1.74 o 
  -5   4   8      311.64      292.53      6.13 o 
  -4   4   8       64.89       63.92      3.01 o 
  -3   4   8      123.92      124.52      4.69 o 
  -2   4   8        2.68        6.72      1.73 o 
  -1   4   8       64.80       64.71      3.04 o 
   0   4   8        6.16       13.71      1.87 o 
   1   4   8      109.41      112.09      3.19 o 
   2   4   8       72.30       67.36      2.09 o 
   3   4   8      416.32      386.24      5.58 o 
   4   4   8      253.40      240.83      4.95 o 
   5   4   8       59.47       52.11      3.45 o 
   6   4   8       24.31       26.57      3.00 o 
   7   4   8       10.74        8.62      2.87 o 
   8   4   8        0.00       -0.77      2.59 o 
   9   4   8       17.01        8.41      5.34 o 
  -9   5   8       26.61       34.86      5.31 o 
  -8   5   8        2.85       -3.22      3.71 o 
  -7   5   8       15.46       17.73      2.57 o 
  -6   5   8       19.03       16.18      2.12 o 
  -5   5   8      344.38      320.68     11.45 o 
  -4   5   8      159.19      150.40      6.54 o 
  -3   5   8       35.70       29.77      3.33 o 
  -2   5   8       24.91       28.68      2.82 o 
  -1   5   8        9.65       10.52      1.39 o 
   0   5   8       62.02       57.04      2.35 o 
   1   5   8      444.31      443.09      7.16 o 
   2   5   8       55.88       48.38      1.83 o 
   3   5   8     1208.54     1219.48     12.70 o 
   4   5   8      163.08      147.82      4.65 o 
   5   5   8      275.95      273.96      6.48 o 
   6   5   8       96.39       98.13      4.43 o 
   7   5   8       49.48       53.68      3.95 o 
   8   5   8       14.60        9.18      4.81 o 
   9   5   8        0.19       -2.62      4.45 o 
  -9   6   8       23.26       28.58      5.04 o 
  -8   6   8       10.48       11.00      2.88 o 
  -7   6   8       30.54       30.03      3.70 o 
  -6   6   8        0.58       -0.75      3.16 o 
  -5   6   8        8.56       11.31      3.31 o 
  -4   6   8       41.76       38.59      4.11 o 
  -3   6   8       62.35       55.89      3.79 o 
  -2   6   8       20.39       21.61      2.82 o 
  -1   6   8        0.04       -0.57      1.21 o 
   0   6   8        6.55       10.42      1.61 o 
   1   6   8      212.65      212.74      5.37 o 
   2   6   8        8.01        9.95      1.72 o 
   3   6   8      188.21      167.14      5.69 o 
   4   6   8       35.17       38.65      2.83 o 
   5   6   8       67.52       67.70      3.43 o 
   6   6   8        6.51        4.19      2.89 o 
   7   6   8        9.46       10.81      5.39 o 
   8   6   8        0.58       -2.32      4.08 o 
   9   6   8        8.55        1.11      5.10 o 
  -9   7   8       38.33       39.92      4.71 o 
  -8   7   8       13.40       12.45      3.10 o 
  -7   7   8        5.78        5.20      1.69 o 
  -6   7   8        1.57        1.22      3.24 o 
  -5   7   8       36.34       35.71      6.13 o 
  -4   7   8        4.32        2.48      2.94 o 
  -3   7   8       22.47       16.95      4.56 o 
  -2   7   8        0.61       -0.81      1.17 o 
  -1   7   8       22.54       24.72      2.38 o 
   0   7   8      102.64       96.25      3.46 o 
   1   7   8      467.75      477.75      8.83 o 
   2   7   8       86.13       77.13      3.80 o 
   3   7   8      587.14      557.51      8.40 o 
   4   7   8      105.27       85.41      3.63 o 
   5   7   8       59.75       68.46      3.41 o 
   6   7   8        0.81        0.12      2.10 o 
   7   7   8       18.09       14.79      4.08 o 
   8   7   8        0.37        0.69      3.84 o 
  -8   8   8       10.58       11.77      3.08 o 
  -7   8   8        0.44        1.03      4.51 o 
  -6   8   8        0.74       -2.45      3.81 o 
  -5   8   8       65.02       67.20      5.51 o 
  -4   8   8       43.45       35.22      4.32 o 
  -3   8   8      350.34      355.70      9.63 o 
  -2   8   8       11.32        6.92      1.63 o 
  -1   8   8      195.27      179.09      6.63 o 
   0   8   8       46.61       44.33      2.95 o 
   1   8   8       76.33       67.92      4.06 o 
   2   8   8       59.65       61.08      4.58 o 
   3   8   8       27.15       26.42      2.91 o 
   4   8   8       61.58       70.56      4.37 o 
   5   8   8       11.58        7.00      2.13 o 
   6   8   8        9.24        5.77      3.19 o 
   7   8   8        9.19       16.07      4.30 o 
   8   8   8        2.51       -2.65      5.69 o 
  -8   9   8        6.90        5.81      2.80 o 
  -7   9   8        1.31       -0.13      4.67 o 
  -6   9   8        9.10        1.68      4.54 o 
  -5   9   8       11.64       18.35      5.16 o 
  -4   9   8       22.42       19.53      5.30 o 
  -3   9   8       61.21       68.43      3.32 o 
  -2   9   8        6.08        3.52      1.88 o 
  -1   9   8       16.01       19.60      2.42 o 
   0   9   8       20.29       19.46      2.92 o 
   1   9   8      332.49      340.56     10.15 o 
   2   9   8       84.25       78.04      4.49 o 
   3   9   8       24.36       23.71      3.13 o 
   4   9   8       84.75       89.00      3.48 o 
   5   9   8       24.33       27.59      3.79 o 
   6   9   8       10.30       14.49      3.44 o 
   7   9   8        3.59        1.21      3.89 o 
  -7  10   8        0.01        0.93      5.12 o 
  -6  10   8        8.99        9.99      5.52 o 
  -5  10   8       25.88       26.28      8.88 o 
  -4  10   8       62.33       68.60      6.96 o 
  -3  10   8      100.87      101.31      4.12 o 
  -2  10   8      144.13      129.14      4.64 o 
  -1  10   8       24.13       21.40      3.18 o 
   0  10   8       19.82       22.66      3.25 o 
   1  10   8       23.24       30.04      3.50 o 
   2  10   8        1.47        1.26      2.57 o 
   3  10   8        1.31        6.33      2.53 o 
   4  10   8        8.63        6.39      4.72 o 
   5  10   8        8.16       12.29      3.06 o 
   6  10   8       39.50       49.79      4.97 o 
   7  10   8        2.50        5.42      5.59 o 
  -6  11   8        0.07        2.17      5.11 o 
  -5  11   8        4.34        6.26      2.38 o 
  -4  11   8        2.28       -0.22      1.90 o 
  -3  11   8       62.90       63.64      4.51 o 
  -2  11   8       18.94       15.12      3.38 o 
  -1  11   8      149.06      149.81      6.23 o 
   0  11   8        0.53       -0.34      2.60 o 
   1  11   8        6.57        1.70      2.68 o 
   2  11   8       30.53       29.37      4.23 o 
   3  11   8       16.48       20.29      5.69 o 
   4  11   8       17.98       13.16      5.75 o 
   5  11   8        0.34       -0.68      5.04 o 
   6  11   8        0.14        2.56      3.60 o 
  -5  12   8        2.53        8.91      5.33 o 
  -4  12   8       16.43       13.78      3.24 o 
  -3  12   8        0.01       -2.79      2.91 o 
  -2  12   8       13.36        9.22      3.35 o 
  -1  12   8       24.81       17.22      4.75 o 
   0  12   8       12.62       10.27      3.12 o 
   1  12   8        1.06        0.19      2.60 o 
   2  12   8        1.61       -3.99      4.59 o 
   3  12   8        1.99        7.32      5.23 o 
   4  12   8        6.28        7.50      5.54 o 
   5  12   8        0.92       -3.58      5.42 o 
  -4  13   8        0.98        1.94      3.14 o 
  -3  13   8        4.13        6.96      3.40 o 
  -2  13   8        0.01       -2.40      2.93 o 
  -1  13   8       13.21       11.81      3.61 o 
   0  13   8       13.44       13.52      4.32 o 
   1  13   8        0.37        5.06      4.91 o 
   2  13   8       32.08       33.04      9.99 o 
   3  13   8       15.94       19.33      8.97 o 
   0  14   8       11.41        4.55      6.85 o 
  -9   0   9        2.41        3.85      6.02 o 
  -7   0   9        1.69        1.78      4.47 o 
  -5   0   9      316.99      288.94     10.09 o 
  -3   0   9     3789.81     3753.34     72.31 o 
  -1   0   9     1442.36     1503.44     19.28 o 
   1   0   9        7.46        3.39      1.46 o 
   3   0   9      198.42      211.89      7.14 o 
   5   0   9      250.06      207.46      6.93 o 
   7   0   9       13.93        9.36      3.63 o 
   9   0   9      138.83      158.53     10.19 o 
 -10   1   9        3.89       -3.75      4.36 o 
  -9   1   9       15.30       12.26      4.82 o 
  -8   1   9        1.31        7.33      3.78 o 
  -7   1   9        0.58        3.62      3.10 o 
  -6   1   9       29.95       35.97      3.35 o 
  -5   1   9        3.98        0.52      1.60 o 
  -4   1   9       75.88       76.16      2.88 o 
  -3   1   9      614.83      573.03      8.82 o 
  -2   1   9     1324.76     1380.21     15.67 o 
  -1   1   9      401.94      389.63      5.63 o 
   0   1   9       33.45       30.85      2.01 o 
   1   1   9      101.12       89.49      2.77 o 
   2   1   9      163.69      166.37      3.69 o 
   3   1   9      249.60      228.03      4.56 o 
   4   1   9       36.62       39.52      2.49 o 
   5   1   9      198.41      174.61      4.79 o 
   6   1   9        7.71        3.03      2.31 o 
   7   1   9      117.24      129.29      6.46 o 
   8   1   9        7.03        7.75      3.28 o 
   9   1   9      114.71      125.13      7.40 o 
 -10   2   9       21.23       19.81      5.61 o 
  -9   2   9       20.93       33.18     12.51 o 
  -8   2   9        0.88       -3.02      5.19 o 
  -7   2   9        2.22       -0.42      2.90 o 
  -6   2   9       28.51       26.74      3.02 o 
  -5   2   9      170.03      167.17      5.14 o 
  -4   2   9       15.09       11.89      2.53 o 
  -3   2   9      498.97      530.36      7.65 o 
  -2   2   9      683.65      674.56      9.30 o 
  -1   2   9      781.06      819.85     13.90 o 
   0   2   9       45.30       51.36      2.15 o 
   1   2   9      150.87      138.81      2.83 o 
   2   2   9      214.63      198.94      3.75 o 
   3   2   9        0.93       -1.25      1.25 o 
   4   2   9        0.00       -1.58      1.58 o 
   5   2   9       83.92       95.88      3.67 o 
   6   2   9        8.44        4.64      2.56 o 
   7   2   9       22.01       22.22      3.95 o 
   8   2   9        8.02       13.27      4.17 o 
   9   2   9       13.49       16.26      3.79 o 
 -10   3   9       13.47       12.68      6.18 o 
  -9   3   9        7.77        8.62      4.39 o 
  -8   3   9        2.02        3.53      4.37 o 
  -7   3   9       19.40       12.43      3.55 o 
  -6   3   9       37.60       31.17      3.98 o 
  -5   3   9      477.41      452.95      9.11 o 
  -4   3   9      132.16      122.93      3.16 o 
  -3   3   9      103.36      102.71      2.97 o 
  -2   3   9       18.94       20.50      1.33 o 
  -1   3   9      186.59      188.23      5.25 o 
   0   3   9       66.08       67.51      2.62 o 
   1   3   9       52.55       54.88      2.08 o 
   2   3   9     1571.88     1545.35     17.01 o 
   3   3   9      721.13      707.05      9.12 o 
   4   3   9      264.85      254.21      5.24 o 
   5   3   9      127.25      119.06      4.77 o 
   6   3   9       17.88       18.29      3.18 o 
   7   3   9        4.31        6.62      2.98 o 
   8   3   9        1.19        1.04      3.02 o 
   9   3   9        0.40       -3.30      3.30 o 
  -9   4   9       20.54       19.47      4.87 o 
  -8   4   9       91.88       96.08      7.18 o 
  -7   4   9        8.48       10.73      2.61 o 
  -6   4   9        0.15        2.21      1.56 o 
  -5   4   9       43.97       47.87      2.39 o 
  -4   4   9      151.53      140.29      6.78 o 
  -3   4   9       48.53       52.85      1.91 o 
  -2   4   9       75.34       70.15      2.38 o 
  -1   4   9        1.11        0.33      1.16 o 
   0   4   9       10.16       10.23      1.62 o 
   1   4   9      226.90      224.18      4.76 o 
   2   4   9      261.87      248.45      4.31 o 
   3   4   9      493.47      473.15      7.38 o 
   4   4   9       13.37       11.15      2.18 o 
   5   4   9       13.89       14.81      2.60 o 
   6   4   9       33.36       30.22      3.58 o 
   7   4   9       61.67       70.69      4.73 o 
   8   4   9       30.82       24.94      3.71 o 
   9   4   9       20.78       21.43      6.30 o 
  -9   5   9        1.56        1.31      3.82 o 
  -8   5   9       58.87       58.57      5.70 o 
  -7   5   9       45.09       44.94      2.82 o 
  -6   5   9        0.32        1.31      1.46 o 
  -5   5   9       46.25       48.44      4.27 o 
  -4   5   9       97.36       86.03      7.09 o 
  -3   5   9        3.03        0.64      2.15 o 
  -2   5   9        0.14        1.04      1.17 o 
  -1   5   9        1.33        3.00      1.19 o 
   0   5   9       40.39       47.47      3.32 o 
   1   5   9     1166.30     1104.18     14.76 o 
   2   5   9      779.59      783.85     10.32 o 
   3   5   9     1116.22     1082.27     13.83 o 
   4   5   9      227.93      240.22      5.96 o 
   5   5   9        0.01       -1.97      1.97 o 
   6   5   9       63.48       62.77      5.73 o 
   7   5   9        0.32       -0.32      2.64 o 
   8   5   9        5.35        6.97      3.12 o 
   9   5   9        0.42       -2.36      4.80 o 
  -9   6   9        2.90        2.29      4.82 o 
  -8   6   9        7.34        7.65      2.91 o 
  -7   6   9        1.91        2.44      1.78 o 
  -6   6   9       73.74       83.10      5.73 o 
  -5   6   9        6.60        2.58      3.18 o 
  -4   6   9      240.95      234.82     10.28 o 
  -3   6   9        9.85       11.40      2.70 o 
  -2   6   9      156.39      149.16      3.75 o 
  -1   6   9       72.46       67.81      2.81 o 
   0   6   9       93.67       90.66      3.07 o 
   1   6   9        6.50        6.29      1.80 o 
   2   6   9      205.14      209.03      6.34 o 
   3   6   9       85.07       74.29      2.88 o 
   4   6   9      390.43      350.29      7.35 o 
   5   6   9        0.19       -0.52      2.09 o 
   6   6   9       20.06       24.00      2.84 o 
   7   6   9        1.43        4.71      2.65 o 
   8   6   9        5.85       11.36      6.01 o 
  -8   7   9        1.85       -0.35      2.65 o 
  -7   7   9        5.56        4.14      6.47 o 
  -6   7   9        9.33        3.74      3.50 o 
  -5   7   9        4.87        5.85      3.29 o 
  -4   7   9      134.38      124.79      6.48 o 
  -3   7   9        6.66        2.77      3.11 o 
  -2   7   9       73.19       81.39      3.00 o 
  -1   7   9       19.71        9.65      2.06 o 
   0   7   9      351.46      317.88      6.65 o 
   1   7   9      257.85      255.89      6.07 o 
   2   7   9      343.52      330.37      8.89 o 
   3   7   9       80.75       86.64      6.80 o 
   4   7   9      118.65      124.89      5.27 o 
   5   7   9       12.20       12.28      2.43 o 
   6   7   9       14.27       13.28      2.55 o 
   7   7   9       34.09       26.62      4.62 o 
   8   7   9       10.49       12.54      5.10 o 
  -8   8   9        3.98        6.20      2.83 o 
  -7   8   9        0.04       -1.48      4.35 o 
  -6   8   9       24.51       36.20      5.81 o 
  -5   8   9       22.83       14.61      4.93 o 
  -4   8   9      116.12      121.84      6.74 o 
  -3   8   9        2.51       -2.79      2.91 o 
  -2   8   9      327.62      314.00      8.54 o 
  -1   8   9        3.42        3.39      1.96 o 
   0   8   9        7.46        4.78      2.25 o 
   1   8   9       35.99       34.00      3.97 o 
   2   8   9        0.11       -1.55      2.45 o 
   3   8   9        0.85       -1.68      2.51 o 
   4   8   9       37.28       42.11      2.79 o 
   5   8   9       31.74       35.11      2.87 o 
   6   8   9        4.21        5.91      3.21 o 
   7   8   9        0.04       -0.55      3.67 o 
  -7   9   9        0.07       -1.72      4.67 o 
  -6   9   9        0.86        7.04      4.72 o 
  -5   9   9        0.72        2.37      4.91 o 
  -4   9   9       62.23       66.85      6.73 o 
  -3   9   9       13.49       12.48      1.89 o 
  -2   9   9      155.99      168.55      5.05 o 
  -1   9   9        1.75       -1.19      2.03 o 
   0   9   9        6.71        5.71      3.71 o 
   1   9   9       10.35        7.69      3.16 o 
   2   9   9       27.98       31.00      3.50 o 
   3   9   9       34.02       41.67      3.78 o 
   4   9   9       37.19       36.80      3.67 o 
   5   9   9        2.89        0.37      2.78 o 
   6   9   9       23.12       27.37      3.95 o 
   7   9   9       18.61       18.35      4.45 o 
  -7  10   9        0.04       -0.14      7.92 o 
  -6  10   9        9.19       12.58      5.47 o 
  -5  10   9        3.15        4.98      5.32 o 
  -4  10   9       30.00       26.91      9.03 o 
  -3  10   9       25.94       23.06      2.90 o 
  -2  10   9      107.97      108.40      4.66 o 
  -1  10   9       77.47       75.11      4.57 o 
   0  10   9       78.52       65.32      4.45 o 
   1  10   9        0.00       -2.45      2.45 o 
   2  10   9        1.51        4.26      2.78 o 
   3  10   9        0.19       -0.91      2.47 o 
   4  10   9        1.03        2.91      2.48 o 
   5  10   9        2.83       -0.86      4.76 o 
   6  10   9        2.21       -1.93      6.94 o 
  -6  11   9        7.35        7.15      5.44 o 
  -5  11   9        9.81        5.19      5.09 o 
  -4  11   9        7.90        6.57      3.08 o 
  -3  11   9        0.37        0.92      2.80 o 
  -2  11   9        7.34        7.10      4.68 o 
  -1  11   9        5.04        8.57      3.41 o 
   0  11   9        7.55        5.36      2.92 o 
   1  11   9       80.47       72.72      4.82 o 
   2  11   9        1.00        5.96      4.60 o 
   3  11   9       27.32       28.47      5.07 o 
   4  11   9       40.02       59.77      7.78 o 
   5  11   9       30.93       41.17      7.41 o 
  -5  12   9       13.72       14.13      3.04 o 
  -4  12   9        5.64        6.41      3.04 o 
  -3  12   9       46.28       42.71      5.67 o 
  -2  12   9        5.87        6.17      3.36 o 
  -1  12   9        0.01        7.00      4.29 o 
   0  12   9        4.00        2.72      3.02 o 
   1  12   9        2.63        4.27      2.93 o 
   2  12   9       15.13       17.55      3.56 o 
   3  12   9       15.79       23.39      6.83 o 
   4  12   9        6.74        1.83      5.65 o 
  -3  13   9        0.11        0.27      6.58 o 
  -2  13   9       28.46       26.49      4.99 o 
  -1  13   9        1.81        5.53      3.40 o 
   0  13   9        7.63       12.18      3.76 o 
   1  13   9        8.59        9.72      3.95 o 
   2  13   9        8.96       26.18      6.66 o 
 -10   0  10       45.77       42.27      9.43 o 
  -8   0  10        5.34       16.98      5.99 o 
  -6   0  10      180.65      180.18     11.96 o 
  -4   0  10      427.16      421.90     11.65 o 
  -2   0  10     1743.79     1816.35     33.87 o 
   0   0  10       12.53       19.04      1.88 o 
   2   0  10      224.49      221.11      5.59 o 
   4   0  10      182.19      164.16      5.93 o 
   6   0  10       17.05       12.09      3.65 o 
   8   0  10       11.44       20.98      5.68 o 
  -9   1  10        3.04        0.18      5.48 o 
  -8   1  10        6.32        9.06      4.00 o 
  -7   1  10       19.07       17.69      5.58 o 
  -6   1  10       28.53       20.53      3.81 o 
  -5   1  10        8.43        7.17      2.33 o 
  -4   1  10       73.85       66.25      3.04 o 
  -3   1  10      239.54      234.94      5.41 o 
  -2   1  10      124.61      110.72      2.76 o 
  -1   1  10        3.37        1.58      1.17 o 
   0   1  10      266.83      254.56      3.93 o 
   1   1  10      633.11      624.63      8.67 o 
   2   1  10       96.98      104.91      2.93 o 
   3   1  10       51.88       49.60      2.44 o 
   4   1  10      469.64      436.91      8.12 o 
   5   1  10       18.05       16.92      2.33 o 
   6   1  10      132.02      151.10      6.29 o 
   7   1  10       12.91       12.76      4.67 o 
   8   1  10       17.89       19.34      3.77 o 
   9   1  10        1.03        1.50      3.55 o 
  -9   2  10        4.35        2.92      4.28 o 
  -8   2  10       37.76       28.56      5.44 o 
  -7   2  10        0.56        0.69      3.14 o 
  -6   2  10       77.80       83.03      5.28 o 
  -5   2  10       17.81       14.90      2.32 o 
  -4   2  10      831.97      795.77     14.63 o 
  -3   2  10      295.96      296.83      6.00 o 
  -2   2  10      163.35      172.53      5.59 o 
  -1   2  10       12.04        6.43      1.42 o 
   0   2  10      332.37      300.17      5.96 o 
   1   2  10      151.55      166.30      3.26 o 
   2   2  10       44.10       41.24      2.15 o 
   3   2  10        0.70        1.98      1.53 o 
   4   2  10       48.22       46.98      2.85 o 
   5   2  10       11.51       12.76      2.65 o 
   6   2  10        0.02        4.01      2.84 o 
   7   2  10        2.03       -2.75      2.75 o 
   8   2  10       99.00      109.92      5.97 o 
   9   2  10       18.11       19.07      4.15 o 
  -9   3  10       10.69        8.72      8.80 o 
  -8   3  10        0.87        1.66      3.52 o 
  -7   3  10       25.28       24.01      4.19 o 
  -6   3  10       21.41       14.78      3.25 o 
  -5   3  10       25.17       26.79      2.57 o 
  -4   3  10       72.82       70.60      2.93 o 
  -3   3  10       27.59       28.09      1.84 o 
  -2   3  10      218.99      216.77      5.18 o 
  -1   3  10       49.89       52.48      2.27 o 
   0   3  10      385.16      379.98      6.91 o 
   1   3  10      414.01      403.01      6.93 o 
   2   3  10      344.51      334.84      5.02 o 
   3   3  10      174.19      173.34      3.94 o 
   4   3  10       51.67       46.42      3.97 o 
   5   3  10        6.76        2.82      2.28 o 
   6   3  10       64.38       52.61      3.86 o 
   7   3  10        1.26        3.43      2.86 o 
   8   3  10       28.18       34.73      5.79 o 
   9   3  10       14.47       16.24      4.25 o 
  -9   4  10        3.70        2.73      4.23 o 
  -8   4  10       17.35       21.40      4.42 o 
  -7   4  10       73.82       82.15      7.93 o 
  -6   4  10       24.48       27.27      2.17 o 
  -5   4  10       21.81       23.94      2.55 o 
  -4   4  10      165.63      156.09      4.20 o 
  -3   4  10       92.98       85.68      2.69 o 
  -2   4  10        7.22        6.77      1.31 o 
  -1   4  10      150.95      143.24      3.39 o 
   0   4  10       65.13       57.69      2.98 o 
   1   4  10       27.35       27.25      2.16 o 
   2   4  10       95.04       93.70      3.52 o 
   3   4  10      593.77      549.08      8.70 o 
   4   4  10      126.89      122.45      4.75 o 
   5   4  10        0.13       -0.67      2.21 o 
   6   4  10       67.95       60.58      4.06 o 
   7   4  10       41.23       47.24      4.29 o 
   8   4  10       15.49       15.68      5.52 o 
   9   4  10       20.77       18.99      7.31 o 
  -9   5  10        3.07        9.49      4.26 o 
  -8   5  10        0.03       -0.38      3.31 o 
  -7   5  10        0.66        1.83      1.95 o 
  -6   5  10       43.00       38.52      2.41 o 
  -5   5  10      250.02      228.37      6.15 o 
  -4   5  10       63.40       71.36      5.89 o 
  -3   5  10      170.98      166.38      5.17 o 
  -2   5  10       50.93       51.40      2.43 o 
  -1   5  10       16.76       13.06      1.87 o 
   0   5  10      273.48      265.12      5.29 o 
   1   5  10      181.22      194.90      4.73 o 
   2   5  10       28.19       26.66      2.64 o 
   3   5  10      860.92      798.43     10.75 o 
   4   5  10        2.36        0.88      2.47 o 
   5   5  10       18.73       18.37      2.59 o 
   6   5  10       21.12       19.26      3.03 o 
   7   5  10       11.48        8.87      3.12 o 
   8   5  10        0.16        0.65      3.34 o 
  -8   6  10        0.89        1.78      2.52 o 
  -7   6  10       50.05       53.94      6.21 o 
  -6   6  10        2.03        0.06      3.09 o 
  -5   6  10       37.83       43.63      4.60 o 
  -4   6  10        8.87        8.66      3.24 o 
  -3   6  10      165.27      155.31      3.99 o 
  -2   6  10       62.40       55.49      2.58 o 
  -1   6  10      394.47      393.72      7.43 o 
   0   6  10        0.21        0.73      1.69 o 
   1   6  10      259.08      249.25      5.93 o 
   2   6  10      175.75      164.86      5.09 o 
   3   6  10        1.22        3.01      1.47 o 
   4   6  10        0.76       -0.98      2.00 o 
   5   6  10       21.45       21.57      2.80 o 
   6   6  10       21.26       17.70      3.17 o 
   7   6  10       50.57       49.76      4.20 o 
   8   6  10        2.18       -1.62      3.52 o 
  -8   7  10       27.54       32.85      3.95 o 
  -7   7  10        0.08       -3.32      3.32 o 
  -6   7  10        0.03       -2.56      3.19 o 
  -5   7  10       43.30       42.80      4.72 o 
  -4   7  10        0.01       -0.17      3.04 o 
  -3   7  10      181.82      183.78      9.10 o 
  -2   7  10        1.88        3.83      1.79 o 
  -1   7  10        1.01        2.55      1.77 o 
   0   7  10       35.97       43.64      2.81 o 
   1   7  10       49.14       46.88      3.80 o 
   2   7  10      213.11      201.31      6.88 o 
   3   7  10      187.68      189.11      6.15 o 
   4   7  10       44.22       40.55      2.91 o 
   5   7  10       61.56       72.22      3.76 o 
   6   7  10        0.17       -0.37      2.24 o 
   7   7  10        3.75        6.53      2.79 o 
   8   7  10        0.26        5.55      6.69 o 
  -8   8  10        0.26        2.59      2.84 o 
  -7   8  10       28.18       29.77     13.76 o 
  -6   8  10        1.16       -2.15     10.12 o 
  -5   8  10       21.88       27.10      5.39 o 
  -4   8  10       40.97       23.91      8.81 o 
  -3   8  10      136.91      140.15      6.23 o 
  -2   8  10       56.56       55.23      3.23 o 
  -1   8  10      318.35      306.37      7.28 o 
   0   8  10       31.23       28.96      3.34 o 
   1   8  10       21.41       12.03      3.85 o 
   2   8  10       11.81       10.07      2.93 o 
   3   8  10        0.03        0.84      2.66 o 
   4   8  10        7.40        6.94      2.97 o 
   5   8  10        1.72        1.61      2.37 o 
   6   8  10        3.30        2.76      2.46 o 
   7   8  10        0.66        2.51      3.94 o 
  -7   9  10        1.18        4.18      7.47 o 
  -6   9  10       16.67       18.39     11.23 o 
  -5   9  10        0.15        1.04      6.29 o 
  -4   9  10        4.15        2.27      4.13 o 
  -3   9  10       26.92       27.46      2.44 o 
  -2   9  10       20.48       20.45      2.67 o 
  -1   9  10       89.17       93.45      5.34 o 
   0   9  10       33.98       31.35      3.57 o 
   1   9  10       58.08       61.02      5.90 o 
   2   9  10        9.48       10.17      3.08 o 
   3   9  10        6.74        6.47      2.96 o 
   4   9  10       17.23       21.94      3.51 o 
   5   9  10       44.04       56.27      3.47 o 
   6   9  10       11.55       13.46      3.85 o 
  -6  10  10        3.47       -0.19      4.89 o 
  -5  10  10       66.30       75.14      7.68 o 
  -4  10  10       28.10       22.85      5.54 o 
  -3  10  10       64.45       62.71      3.53 o 
  -2  10  10       19.91       20.11      3.49 o 
  -1  10  10        0.00        2.57      3.02 o 
   0  10  10        5.22        0.23      2.75 o 
   1  10  10       23.73       21.24      3.57 o 
   2  10  10       16.12       12.73      3.78 o 
   3  10  10       20.28       19.38      5.29 o 
   4  10  10        5.35        5.98      3.32 o 
   5  10  10        2.84        2.23      5.06 o 
   6  10  10       16.53       15.00      6.06 o 
  -5  11  10        9.30       14.60      5.53 o 
  -4  11  10        0.19       -0.99      2.53 o 
  -3  11  10       22.90       23.69      5.10 o 
  -2  11  10        1.43        0.47      3.04 o 
  -1  11  10       39.22       43.26      6.70 o 
   0  11  10       20.16       20.69      3.99 o 
   1  11  10        0.71        5.86      3.07 o 
   2  11  10       31.16       38.90      4.55 o 
   3  11  10        9.37        7.81      3.86 o 
   4  11  10        2.00       10.24      5.62 o 
   5  11  10        9.80        9.89      6.17 o 
  -4  12  10        2.68        1.90      2.77 o 
  -3  12  10        2.28        4.12      3.26 o 
  -2  12  10       26.04       22.84      4.88 o 
  -1  12  10        0.05        3.58      3.39 o 
   0  12  10        0.03       -0.57      3.27 o 
   1  12  10        6.62        4.73      3.54 o 
   2  12  10        0.12       -2.60      3.17 o 
   3  12  10        0.16       -1.47      6.82 o 
   4  12  10        1.32       -0.59      7.34 o 
  -2  13  10        0.05        0.63      3.42 o 
  -1  13  10       24.49       30.50      4.54 o 
   0  13  10        0.05        0.88      3.52 o 
   1  13  10        0.08        4.16      4.12 o 
  -9   0  11       41.41       39.61      8.79 o 
  -7   0  11       28.19       26.10      6.51 o 
  -5   0  11      535.76      487.34     21.29 o 
  -3   0  11      424.07      408.02     10.44 o 
  -1   0  11       19.99       19.39      1.83 o 
   1   0  11       14.81       18.79      2.01 o 
   3   0  11        0.03       -2.11      2.11 o 
   5   0  11      120.93      109.97      8.73 o 
   7   0  11        1.49       -1.95      7.08 o 
   9   0  11      113.96      152.39     10.34 o 
  -9   1  11        0.95       -2.61      3.93 o 
  -8   1  11        6.84        8.33      3.90 o 
  -7   1  11        3.70        7.75      3.64 o 
  -6   1  11       19.61       25.12      4.03 o 
  -5   1  11       10.58       17.65      2.95 o 
  -4   1  11      186.35      178.56      5.73 o 
  -3   1  11      140.04      131.09      3.99 o 
  -2   1  11        1.61        1.56      1.26 o 
  -1   1  11      406.48      419.13      6.24 o 
   0   1  11        0.14        0.54      0.97 o 
   1   1  11      448.39      464.60      6.16 o 
   2   1  11       29.94       23.24      1.75 o 
   3   1  11       24.36       22.24      2.84 o 
   4   1  11        0.07       -1.10      1.90 o 
   5   1  11      309.92      312.48      7.97 o 
   6   1  11       21.36       11.93      3.32 o 
   7   1  11       40.71       53.40      5.35 o 
   8   1  11        0.19        0.97      3.24 o 
   9   1  11       11.31       13.05      4.09 o 
  -9   2  11       24.80       28.71      5.51 o 
  -8   2  11        6.07        8.94      4.12 o 
  -7   2  11      118.16      130.03     13.51 o 
  -6   2  11       10.09        7.61      4.25 o 
  -5   2  11      180.76      180.38      6.43 o 
  -4   2  11      167.44      169.59      5.59 o 
  -3   2  11      479.47      474.79      7.52 o 
  -2   2  11      193.96      189.95      4.18 o 
  -1   2  11       18.01       20.13      1.85 o 
   0   2  11       59.79       54.88      2.96 o 
   1   2  11        2.33        4.84      1.32 o 
   2   2  11      137.39      122.68      3.34 o 
   3   2  11       18.36       16.43      2.30 o 
   4   2  11       34.97       36.50      2.89 o 
   5   2  11        5.04        4.91      2.52 o 
   6   2  11        6.77        8.44      3.65 o 
   7   2  11        4.17        5.93      3.66 o 
   8   2  11        4.34       11.09      3.69 o 
  -9   3  11        0.01       -0.13      3.96 o 
  -8   3  11        0.30       -2.53      6.87 o 
  -7   3  11        0.05       -2.78      3.27 o 
  -6   3  11        0.01       -0.42      2.22 o 
  -5   3  11      203.10      185.66      5.79 o 
  -4   3  11      120.03      114.81      3.91 o 
  -3   3  11       57.17       57.34      2.85 o 
  -2   3  11      161.09      145.91      4.01 o 
  -1   3  11      155.50      147.85      4.84 o 
   0   3  11       53.88       50.94      2.52 o 
   1   3  11       89.35       78.05      3.11 o 
   2   3  11      786.01      730.96     10.50 o 
   3   3  11      233.96      211.20      5.51 o 
   4   3  11      193.51      185.79      8.66 o 
   5   3  11       77.31       75.59      4.21 o 
   6   3  11       24.36       24.02      3.63 o 
   7   3  11        1.81       -1.08      3.30 o 
   8   3  11        1.39        7.19      3.89 o 
  -9   4  11       25.70       31.31      5.45 o 
  -8   4  11       47.63       58.81      5.94 o 
  -7   4  11       55.90       52.78      5.24 o 
  -6   4  11       22.46       24.41      3.79 o 
  -5   4  11       12.51       13.09      1.92 o 
  -4   4  11       50.56       52.11      2.70 o 
  -3   4  11       16.80       12.42      2.07 o 
  -2   4  11      317.21      320.64      6.88 o 
  -1   4  11      452.97      425.93     11.38 o 
   0   4  11      552.57      499.33      9.18 o 
   1   4  11      624.11      599.89     10.23 o 
   2   4  11       46.53       51.70      2.14 o 
   3   4  11        6.72        7.43      2.01 o 
   4   4  11        0.47        0.18      2.15 o 
   5   4  11       46.68       46.09      3.63 o 
   6   4  11       54.39       57.47      4.59 o 
   7   4  11       70.49       78.26      5.81 o 
   8   4  11       20.98       17.53      4.25 o 
  -8   5  11        5.02        3.65      4.28 o 
  -7   5  11        7.28        5.77      3.18 o 
  -6   5  11        0.21        0.81      1.67 o 
  -5   5  11        5.19        6.61      2.54 o 
  -4   5  11      108.16      112.96      3.69 o 
  -3   5  11      120.02      120.17      3.90 o 
  -2   5  11       46.13       50.95      2.87 o 
  -1   5  11       19.13       19.39      2.18 o 
   0   5  11       49.00       48.30      3.25 o 
   1   5  11       21.70       22.86      2.51 o 
   2   5  11       23.57       26.68      2.68 o 
   3   5  11        3.88        4.39      1.97 o 
   4   5  11      185.81      174.47      5.64 o 
   5   5  11        9.31        8.04      2.44 o 
   6   5  11        7.55        9.24      2.90 o 
   7   5  11        0.25        3.82      3.54 o 
   8   5  11        4.39        0.20      3.57 o 
  -8   6  11       58.52       62.07      5.68 o 
  -7   6  11        6.56       10.28      2.22 o 
  -6   6  11       25.23       28.59      2.19 o 
  -5   6  11        7.92        7.84      3.48 o 
  -4   6  11       53.03       57.15      3.30 o 
  -3   6  11       12.30        8.36      1.74 o 
  -2   6  11      405.09      367.99      7.70 o 
  -1   6  11      242.24      239.60      5.70 o 
   0   6  11      231.11      220.75      6.11 o 
   1   6  11       21.42       22.20      2.89 o 
   2   6  11        2.30        0.51      2.62 o 
   3   6  11       21.57       22.35      3.05 o 
   4   6  11        0.00       -1.70      2.36 o 
   5   6  11       62.71       53.79      4.35 o 
   6   6  11       17.82       23.51      3.09 o 
   7   6  11        3.29        4.53      3.90 o 
   8   6  11        8.32       10.46      4.15 o 
  -8   7  11        0.46        1.02      2.75 o 
  -7   7  11       28.22       25.37      4.66 o 
  -6   7  11        1.22        2.46      3.56 o 
  -5   7  11        4.40       -0.38      3.40 o 
  -4   7  11       43.04       34.42      4.45 o 
  -3   7  11       47.16       51.52      2.77 o 
  -2   7  11      139.66      139.38      6.37 o 
  -1   7  11       13.94       18.52      3.11 o 
   0   7  11       21.67       14.07      2.96 o 
   1   7  11        0.16        0.00      2.87 o 
   2   7  11       68.70       79.61      5.25 o 
   3   7  11        6.04        2.82      2.83 o 
   4   7  11       73.18       79.68      3.63 o 
   5   7  11       13.24       14.21      2.67 o 
   6   7  11        7.40        8.04      2.78 o 
   7   7  11       18.52       16.71      3.85 o 
  -7   8  11        0.32       -8.28     10.89 o 
  -6   8  11       91.07      103.57      8.35 o 
  -5   8  11       14.71       14.81      4.93 o 
  -4   8  11      150.26      146.41      9.14 o 
  -3   8  11        1.76       -2.01      2.92 o 
  -2   8  11      188.09      163.84      5.50 o 
  -1   8  11        0.17        0.08      2.92 o 
   0   8  11        0.05       -1.43      2.47 o 
   1   8  11       76.67       90.42      5.73 o 
   2   8  11       38.72       43.26      4.11 o 
   3   8  11        0.98        3.50      3.81 o 
   4   8  11       17.52       21.14      3.67 o 
   5   8  11        0.42        4.57      2.43 o 
   6   8  11        0.78        1.59      2.78 o 
   7   8  11        8.13       12.81      5.15 o 
  -7   9  11        5.34        9.41      7.08 o 
  -6   9  11        1.19       -1.70      5.30 o 
  -5   9  11        0.38        3.24      4.59 o 
  -4   9  11       35.32       44.40      8.10 o 
  -3   9  11        2.59        3.54      2.05 o 
  -2   9  11        5.24       15.16      3.26 o 
  -1   9  11        0.03        0.15      3.00 o 
   0   9  11       17.34       16.21      3.73 o 
   1   9  11        7.26        7.39      3.04 o 
   2   9  11       82.02       80.65      5.12 o 
   3   9  11        2.71        2.67      3.75 o 
   4   9  11       20.99       29.34      4.99 o 
   5   9  11        5.33        5.27      3.19 o 
   6   9  11       29.13       39.38     12.13 o 
  -6  10  11       13.83       15.95      6.47 o 
  -5  10  11        0.01       -1.36      4.75 o 
  -4  10  11       15.75       14.05      2.21 o 
  -3  10  11       72.37       71.48      4.91 o 
  -2  10  11        1.65       -0.17      2.85 o 
  -1  10  11       48.21       37.90      4.54 o 
   0  10  11        2.88        2.70      3.25 o 
   1  10  11        0.34       -3.05      3.05 o 
   2  10  11        3.41       -0.72      3.33 o 
   3  10  11        0.02        1.00      3.04 o 
   4  10  11        0.63       -1.70      2.96 o 
   5  10  11        5.00        1.63      3.16 o 
  -5  11  11        1.73        0.88      5.14 o 
  -4  11  11        0.34        1.69      2.79 o 
  -3  11  11       18.93       19.04      3.67 o 
  -2  11  11        5.35        3.82      3.32 o 
  -1  11  11        3.68       -2.12      6.27 o 
   0  11  11       37.53       46.35      4.93 o 
   1  11  11       11.51       17.80      5.52 o 
   2  11  11        0.42        3.83      3.56 o 
   3  11  11       17.68       21.31      4.25 o 
   4  11  11        8.21       10.83      3.86 o 
  -3  12  11        9.28        5.40      3.78 o 
  -2  12  11       12.46        4.98      4.57 o 
  -1  12  11       27.18       30.66      4.50 o 
   0  12  11        1.55       -2.34      3.31 o 
   1  12  11        1.10        1.54      3.50 o 
   2  12  11        6.77        8.82      4.66 o 
   3  12  11        0.01        2.45      4.37 o 
  -8   0  12       91.46      111.78     11.27 o 
  -6   0  12      111.46       93.54      9.20 o 
  -4   0  12      188.64      179.98     11.86 o 
  -2   0  12      252.75      258.02      8.16 o 
   0   0  12      160.12      155.98      4.47 o 
   2   0  12        4.09        0.90      2.65 o 
   4   0  12       38.54       38.36      6.36 o 
   6   0  12        2.82        6.79      5.45 o 
   8   0  12      126.76      157.83     13.91 o 
  -9   1  12        0.04        0.55      7.18 o 
  -8   1  12        6.30        8.64      5.67 o 
  -7   1  12        0.03        3.80      3.63 o 
  -6   1  12        0.32        3.10      3.29 o 
  -5   1  12        0.01        2.93      3.06 o 
  -4   1  12       57.00       47.03     16.40 o 
  -3   1  12      193.77      181.90      8.38 o 
  -2   1  12      183.01      176.48      5.17 o 
  -1   1  12      156.30      144.00      3.67 o 
   0   1  12      128.45      128.95      3.03 o 
   1   1  12      226.16      215.37      5.19 o 
   2   1  12      308.19      276.29      6.13 o 
   3   1  12        3.40       -0.40      2.02 o 
   4   1  12      163.16      160.74      5.77 o 
   5   1  12       72.96       67.18      4.59 o 
   6   1  12       44.36       45.95      4.34 o 
   7   1  12        0.06       -1.23      3.14 o 
   8   1  12        1.27       -1.53      3.48 o 
  -9   2  12        2.37        6.68      4.66 o 
  -8   2  12       85.74       80.41      6.85 o 
  -7   2  12        2.40        0.55      4.97 o 
  -6   2  12       65.10       66.11      7.20 o 
  -5   2  12        9.94        8.01      6.81 o 
  -4   2  12       91.62       97.04      5.36 o 
  -3   2  12       25.27       24.93      2.84 o 
  -2   2  12      170.50      161.46      4.15 o 
  -1   2  12      691.88      666.91     12.45 o 
   0   2  12       78.43       74.68      3.22 o 
   1   2  12       14.25       13.34      2.06 o 
   2   2  12        4.43        8.74      1.85 o 
   3   2  12       19.53       17.34      2.36 o 
   4   2  12       12.99        8.11      2.69 o 
   5   2  12        0.69        0.83      2.75 o 
   6   2  12       18.53       21.83      4.09 o 
   7   2  12        0.20       -2.41      3.35 o 
   8   2  12       51.78       46.96      5.05 o 
  -9   3  12        3.66        7.89     10.52 o 
  -8   3  12        0.01        1.60      3.85 o 
  -7   3  12        6.82        7.34      3.82 o 
  -6   3  12       14.34       12.28      3.83 o 
  -5   3  12       43.98       41.76      3.53 o 
  -4   3  12      191.87      176.45      4.29 o 
  -3   3  12      211.04      213.89      5.47 o 
  -2   3  12       24.80       30.49      2.54 o 
  -1   3  12      132.45      130.99      6.79 o 
   0   3  12       22.71       25.77      2.67 o 
   1   3  12       67.57       61.41      3.61 o 
   2   3  12        4.78        2.76      1.60 o 
   3   3  12        4.43        1.23      2.01 o 
   4   3  12      182.91      191.64      6.10 o 
   5   3  12        5.25        0.39      2.77 o 
   6   3  12       49.05       42.95      4.83 o 
   7   3  12        8.75       14.42      4.15 o 
   8   3  12        3.33        4.44      4.06 o 
  -8   4  12       61.05       66.00      6.46 o 
  -7   4  12       44.29       42.91      9.41 o 
  -6   4  12       11.83        8.14      4.39 o 
  -5   4  12       11.02       10.64      1.91 o 
  -4   4  12      123.46      120.05      4.75 o 
  -3   4  12       33.44       30.37      2.49 o 
  -2   4  12      166.97      166.67      4.96 o 
  -1   4  12      418.00      394.91      9.25 o 
   0   4  12       40.90       42.02      2.80 o 
   1   4  12      189.83      176.97      5.21 o 
   2   4  12      167.49      159.75      5.08 o 
   3   4  12       66.37       83.22      4.00 o 
   4   4  12       60.68       64.51      3.97 o 
   5   4  12       24.91       29.53      3.73 o 
   6   4  12       21.45       26.03      4.26 o 
   7   4  12       15.61       10.43      3.96 o 
   8   4  12       27.77       24.09      4.69 o 
  -8   5  12        2.32        2.19      3.59 o 
  -7   5  12        0.60        2.97      3.28 o 
  -6   5  12       10.67       10.57      2.65 o 
  -5   5  12       54.40       54.94      2.87 o 
  -4   5  12       10.70        8.69      2.36 o 
  -3   5  12       59.82       58.02      3.04 o 
  -2   5  12       67.87       65.13      3.41 o 
  -1   5  12       21.77       22.94      2.60 o 
   0   5  12       76.76       69.47      4.37 o 
   1   5  12        0.37        0.97      2.17 o 
   2   5  12        0.02        1.83      2.33 o 
   3   5  12      433.39      436.83      8.98 o 
   4   5  12       38.64       35.42      3.01 o 
   5   5  12       90.39       92.30      6.02 o 
   6   5  12        5.80        8.57      3.62 o 
   7   5  12        7.05        5.12      3.96 o 
  -8   6  12        0.21       -0.77      3.55 o 
  -7   6  12      108.59      107.42      6.00 o 
  -6   6  12        0.23       -1.70      1.70 o 
  -5   6  12      139.59      152.08      4.51 o 
  -4   6  12        0.00       -0.84      1.67 o 
  -3   6  12       87.10       88.89      3.65 o 
  -2   6  12      171.36      168.59      5.12 o 
  -1   6  12      247.10      235.97      6.34 o 
   0   6  12       31.52       28.89      3.33 o 
   1   6  12        0.86       -1.05      2.57 o 
   2   6  12       61.68       57.71      4.40 o 
   3   6  12       83.23       81.75      5.02 o 
   4   6  12       43.29       36.82      3.54 o 
   5   6  12       16.35       17.58      3.02 o 
   6   6  12        0.29       -3.29      3.29 o 
   7   6  12       60.79       77.94      6.74 o 
  -7   7  12        1.79        1.02      2.58 o 
  -6   7  12        2.99        1.74      3.55 o 
  -5   7  12       18.96       17.54      2.59 o 
  -4   7  12       11.67       14.24      2.61 o 
  -3   7  12        1.04       -0.66      1.80 o 
  -2   7  12       42.75       47.89      3.14 o 
  -1   7  12       33.58       28.33      3.52 o 
   0   7  12        9.68        7.75      3.27 o 
   1   7  12       46.42       50.86      4.73 o 
   2   7  12        0.07        2.33      2.77 o 
   3   7  12      175.21      184.28      8.07 o 
   4   7  12        6.41        5.83      3.20 o 
   5   7  12       45.81       52.42      4.80 o 
   6   7  12        0.16        0.21      2.99 o 
   7   7  12        1.58        4.84      3.85 o 
  -7   8  12       22.24       10.19      6.59 o 
  -6   8  12        0.48       -0.82      7.88 o 
  -5   8  12       17.98       10.76      4.99 o 
  -4   8  12       85.39       80.35      3.56 o 
  -3   8  12       45.68       47.80      3.19 o 
  -2   8  12        6.39        2.36      2.87 o 
  -1   8  12       11.46        7.49      3.36 o 
   0   8  12       13.87       11.41      3.53 o 
   1   8  12       10.11       13.56      6.02 o 
   2   8  12        2.47        4.09      3.41 o 
   3   8  12        0.11        1.81      3.41 o 
   4   8  12        0.02        0.36      3.72 o 
   5   8  12        6.93        6.12      3.92 o 
   6   8  12        7.89       12.86      3.45 o 
  -6   9  12       12.58       13.52      9.21 o 
  -5   9  12        3.98        6.19      5.12 o 
  -4   9  12        1.32        3.37      1.98 o 
  -3   9  12       40.84       41.60      6.24 o 
  -2   9  12        0.21        0.41      2.87 o 
  -1   9  12       49.52       51.72      4.89 o 
   0   9  12        4.09        3.24      3.48 o 
   1   9  12       68.40       86.22      5.93 o 
   2   9  12        0.45        2.64      3.45 o 
   3   9  12        8.17       10.12      3.86 o 
   4   9  12        6.71        5.59      3.99 o 
   5   9  12        1.06       -1.62      3.63 o 
  -5  10  12       30.67       32.79      6.52 o 
  -4  10  12        2.00        4.04      2.79 o 
  -3  10  12       18.63       14.97      3.48 o 
  -2  10  12       73.39       55.48      4.87 o 
  -1  10  12        2.97        7.12      3.50 o 
   0  10  12       15.65       13.47      3.95 o 
   1  10  12        3.28       -1.57      3.31 o 
   2  10  12        1.04        2.04      3.44 o 
   3  10  12        0.34       -2.19      3.56 o 
   4  10  12        1.77       -3.13      4.62 o 
  -4  11  12        5.70        3.54      3.26 o 
  -3  11  12        9.00       16.08      3.93 o 
  -2  11  12       39.84       46.63      8.40 o 
  -1  11  12       23.10       34.64      4.61 o 
   0  11  12        5.49        8.11      3.96 o 
   1  11  12       21.79       26.79      4.61 o 
   2  11  12        0.44        0.74      3.62 o 
   3  11  12        0.46        0.69      3.72 o 
  -2  12  12       18.30       14.45      4.05 o 
  -1  12  12        3.83        4.41      5.54 o 
   0  12  12        8.93       11.55      4.17 o 
   1  12  12        0.01        0.01      3.70 o 
  -7   0  13       26.76       29.95      7.00 o 
  -5   0  13       55.13       53.62      7.47 o 
  -3   0  13      135.21      128.11     10.70 o 
  -1   0  13      243.83      227.71      9.91 o 
   1   0  13       81.07       90.36      5.09 o 
   3   0  13       46.93       34.32      4.34 o 
   5   0  13       21.70       19.37      5.08 o 
   7   0  13        3.85        2.02      4.81 o 
  -8   1  13        0.86        0.35      3.91 o 
  -7   1  13       28.78       36.22      5.26 o 
  -6   1  13        3.03        2.86      3.43 o 
  -5   1  13        0.68        0.91      3.22 o 
  -4   1  13        0.91       -2.08      3.02 o 
  -3   1  13      336.24      343.92     12.51 o 
  -2   1  13       52.01       43.51      4.20 o 
  -1   1  13      182.11      193.76      4.72 o 
   0   1  13      109.72      108.06      4.82 o 
   1   1  13       86.44       85.50      3.25 o 
   2   1  13        0.13       -0.06      1.96 o 
   3   1  13        2.16        1.71      2.17 o 
   4   1  13       32.62       29.03      3.24 o 
   5   1  13       91.75      106.01      5.11 o 
   6   1  13        1.21        0.18      3.09 o 
   7   1  13       38.71       48.64      4.88 o 
   8   1  13        2.51       -3.43      3.43 o 
  -8   2  13        0.00        2.35      4.02 o 
  -7   2  13       85.59       82.39      6.84 o 
  -6   2  13        0.84        1.22      3.26 o 
  -5   2  13       62.33       67.52      5.70 o 
  -4   2  13        0.13       -1.26      5.00 o 
  -3   2  13      166.02      172.38      7.75 o 
  -2   2  13      177.37      176.50      7.09 o 
  -1   2  13       12.92       13.81      2.64 o 
   0   2  13      282.87      248.66      7.27 o 
   1   2  13        6.27        5.66      1.68 o 
   2   2  13        0.31        1.28      2.01 o 
   3   2  13       27.47       30.09      3.01 o 
   4   2  13      132.50      122.67      6.04 o 
   5   2  13       19.82       19.38      3.54 o 
   6   2  13        5.38        1.94      3.57 o 
   7   2  13       75.63       66.14      5.33 o 
   8   2  13        4.29        1.16      3.72 o 
  -8   3  13        0.45       -1.57      6.73 o 
  -7   3  13        0.09       -0.93      3.47 o 
  -6   3  13       27.88       27.31      8.63 o 
  -5   3  13       12.43        7.50      3.73 o 
  -4   3  13       29.70       24.00      3.59 o 
  -3   3  13        6.00        0.85      1.86 o 
  -2   3  13       77.45       80.98      3.62 o 
  -1   3  13        6.88        5.68      2.50 o 
   0   3  13       50.08       53.68      3.82 o 
   1   3  13       35.48       40.27      3.62 o 
   2   3  13      102.36       99.73      3.40 o 
   3   3  13      246.81      242.39      6.67 o 
   4   3  13      178.87      167.49      6.49 o 
   5   3  13       22.71       18.15      3.58 o 
   6   3  13       18.23       21.46      4.22 o 
   7   3  13        3.63        0.00      3.67 o 
  -8   4  13       24.18       18.41      4.70 o 
  -7   4  13       46.22       50.52      5.47 o 
  -6   4  13       99.09       93.70      6.67 o 
  -5   4  13        8.45       10.47      3.48 o 
  -4   4  13       52.61       59.57      3.11 o 
  -3   4  13       28.49       25.92      2.53 o 
  -2   4  13      142.83      140.08      4.79 o 
  -1   4  13        0.89        2.29      2.48 o 
   0   4  13      169.08      162.13      6.16 o 
   1   4  13        0.80       -3.01      3.01 o 
   2   4  13       43.44       47.51      4.46 o 
   3   4  13       41.71       42.66      3.99 o 
   4   4  13       19.86       19.78      3.29 o 
   5   4  13       31.15       33.74      3.89 o 
   6   4  13       51.75       61.15      7.60 o 
   7   4  13       54.40       49.27      5.48 o 
  -8   5  13        0.52        4.97      4.01 o 
  -7   5  13        2.24        4.59      4.66 o 
  -6   5  13        0.09        1.94      3.15 o 
  -5   5  13       45.33       48.51      3.47 o 
  -4   5  13        0.24        2.47      1.90 o 
  -3   5  13       17.19       18.07      2.40 o 
  -2   5  13        0.72        0.00      1.94 o 
  -1   5  13        4.01        5.31      2.37 o 
   0   5  13       14.40       15.31      4.82 o 
   1   5  13        6.02        9.48      2.96 o 
   2   5  13       10.20       13.17      3.77 o 
   3   5  13       41.91       35.05      4.71 o 
   4   5  13      146.75      140.52      5.77 o 
   5   5  13       19.69       18.56      3.52 o 
   6   5  13        0.36        6.52      3.66 o 
   7   5  13        3.37        2.27      6.90 o 
  -7   6  13        0.31       -1.46      3.18 o 
  -6   6  13        9.40        8.54      2.74 o 
  -5   6  13        9.10       11.84      2.68 o 
  -4   6  13       32.27       30.76      2.60 o 
  -3   6  13        2.00       -0.26      1.86 o 
  -2   6  13        0.21        0.98      2.33 o 
  -1   6  13       26.81       20.82      3.23 o 
   0   6  13       22.35       17.15      3.22 o 
   1   6  13       33.21       35.58      4.42 o 
   2   6  13       47.53       57.90      5.27 o 
   3   6  13       29.22       23.07      4.28 o 
   4   6  13       52.28       61.94      5.42 o 
   5   6  13       59.22       61.70      4.53 o 
   6   6  13        3.06        4.93      4.79 o 
   7   6  13        5.99        8.34      4.03 o 
  -7   7  13       37.13       36.83      3.79 o 
  -6   7  13       10.84        5.82      2.79 o 
  -5   7  13        3.64        2.88      1.93 o 
  -4   7  13        0.43        0.63      1.90 o 
  -3   7  13        0.10        0.06      2.01 o 
  -2   7  13       85.39       77.13      4.68 o 
  -1   7  13        0.29        2.06      4.12 o 
   0   7  13       73.40       76.00      5.46 o 
   1   7  13        8.41        3.51      3.50 o 
   2   7  13       91.14       90.19      6.13 o 
   3   7  13        2.67        5.93      3.80 o 
   4   7  13       26.21       29.78      4.70 o 
   5   7  13       57.19       68.24      9.56 o 
   6   7  13       19.80       31.41      4.23 o 
  -6   8  13       90.76      115.07      8.64 o 
  -5   8  13       11.52       15.19      2.20 o 
  -4   8  13       14.37       14.05      2.44 o 
  -3   8  13        0.00        0.53      2.86 o 
  -2   8  13       28.90       37.07      6.00 o 
  -1   8  13       13.45       12.96      3.46 o 
   0   8  13        1.17       -3.07      3.07 o 
   1   8  13        8.19       13.14      3.90 o 
   2   8  13        8.86        9.76      3.90 o 
   3   8  13        0.00       -2.13      3.48 o 
   4   8  13        3.48       -0.04      3.72 o 
   5   8  13        2.51        2.16      4.25 o 
  -5   9  13        6.92        4.81      2.65 o 
  -4   9  13        3.86        3.76      2.91 o 
  -3   9  13        5.92        3.43      3.08 o 
  -2   9  13       29.28       38.49      9.22 o 
  -1   9  13        0.08        4.47      3.25 o 
   0   9  13       29.11       37.68      4.74 o 
   1   9  13        5.13        5.84      3.76 o 
   2   9  13       19.84       21.09      4.97 o 
   3   9  13       20.66       22.79      4.98 o 
   4   9  13        5.10        7.25      4.20 o 
   5   9  13       17.52       21.44      4.74 o 
  -4  10  13        0.01        0.80      2.85 o 
  -3  10  13       17.58       16.82      5.52 o 
  -2  10  13        0.66        1.04      3.38 o 
  -1  10  13       16.18       10.92      3.90 o 
   0  10  13        3.90        5.76      3.75 o 
   1  10  13        1.01       -2.63      3.38 o 
   2  10  13        0.42        0.25      4.70 o 
   3  10  13        1.40        1.43      3.87 o 
   4  10  13        2.22       -1.55      3.83 o 
  -3  11  13       12.79       16.06      3.94 o 
  -2  11  13        8.07        3.60      3.72 o 
  -1  11  13        2.28       -0.32      3.68 o 
   0  11  13        3.25        1.22      3.76 o 
   1  11  13        7.34        8.96      4.24 o 
   2  11  13        0.00       -0.49      3.87 o 
  -8   0  14       53.80       56.67      9.41 o 
  -6   0  14       99.76       94.11     10.00 o 
  -4   0  14       17.66       31.76      6.77 o 
  -2   0  14        9.80       22.79      6.33 o 
   0   0  14       47.26       40.01      2.64 o 
   2   0  14        2.99        0.67      2.85 o 
   4   0  14      135.57      140.98      9.04 o 
   6   0  14      103.03       99.85      8.56 o 
  -8   1  14        0.69        0.50      5.53 o 
  -7   1  14        1.99        2.00      3.98 o 
  -6   1  14        4.99       10.27      4.15 o 
  -5   1  14        0.00       -0.52      3.21 o 
  -4   1  14       30.80       28.36      4.72 o 
  -3   1  14        7.21        9.45      3.91 o 
  -2   1  14      276.85      283.90      9.59 o 
  -1   1  14      104.15      105.10      3.61 o 
   0   1  14       14.18       21.65      3.04 o 
   1   1  14       54.89       54.98      4.02 o 
   2   1  14       30.29       33.72      2.81 o 
   3   1  14       23.20       25.97      2.85 o 
   4   1  14       30.53       40.72      3.83 o 
   5   1  14        8.10        5.81      3.16 o 
   6   1  14      139.99      160.79      7.16 o 
   7   1  14        5.45        0.68      4.42 o 
  -8   2  14       40.29       43.01      6.14 o 
  -7   2  14        0.92       -0.92      3.80 o 
  -6   2  14       48.06       49.61      7.86 o 
  -5   2  14      160.70      136.83     16.41 o 
  -4   2  14        0.25       -3.00      3.00 o 
  -3   2  14      144.34      149.43      8.23 o 
  -2   2  14       37.64       40.54      2.64 o 
  -1   2  14       63.56       67.99      3.97 o 
   0   2  14        2.76        1.09      2.40 o 
   1   2  14       83.37       83.20      4.69 o 
   2   2  14        0.00        0.54      2.05 o 
   3   2  14        1.56       -1.44      2.29 o 
   4   2  14       64.19       64.29      4.59 o 
   5   2  14       13.10        9.64      4.29 o 
   6   2  14       47.25       40.94      4.83 o 
   7   2  14        1.23       -2.11      3.83 o 
  -8   3  14        0.01       -1.91      3.94 o 
  -7   3  14        8.44        8.69      4.18 o 
  -6   3  14        1.60        2.42      3.64 o 
  -5   3  14        0.68       -0.63      3.36 o 
  -4   3  14       19.73       23.39      4.36 o 
  -3   3  14        0.78        0.83      2.09 o 
  -2   3  14       35.55       38.21      3.34 o 
  -1   3  14        0.15       -1.74      2.21 o 
   0   3  14      134.05      158.31      6.09 o 
   1   3  14        3.28        2.56      2.61 o 
   2   3  14        0.57        0.24      1.75 o 
   3   3  14        0.63        0.20      2.49 o 
   4   3  14      113.22      121.67      5.75 o 
   5   3  14        2.20        2.18      3.42 o 
   6   3  14       21.71       24.34      4.68 o 
   7   3  14        7.17        8.07      4.20 o 
  -7   4  14        5.15        4.21      4.03 o 
  -6   4  14       13.88       12.95      4.23 o 
  -5   4  14       31.66       29.78      4.64 o 
  -4   4  14       21.86       22.25      4.46 o 
  -3   4  14       18.26       12.83      2.74 o 
  -2   4  14       34.57       40.80      3.54 o 
  -1   4  14        1.49       -2.44      2.44 o 
   0   4  14       12.83        5.73      2.90 o 
   1   4  14        6.92        4.75      2.83 o 
   2   4  14       20.12       20.26      3.54 o 
   3   4  14      174.73      168.50      8.04 o 
   4   4  14       63.13       65.94      4.50 o 
   5   4  14        5.93        6.45      3.17 o 
   6   4  14       34.73       43.36      5.09 o 
   7   4  14       23.21       24.63      4.81 o 
  -7   5  14        1.67        5.07      3.82 o 
  -6   5  14        3.48        2.83      7.04 o 
  -5   5  14        2.22        3.85      2.47 o 
  -4   5  14       27.84       25.62      4.07 o 
  -3   5  14        0.04       -1.48      2.50 o 
  -2   5  14        0.35        1.16      2.50 o 
  -1   5  14      102.11      106.86      5.25 o 
   0   5  14      132.39      134.79      6.03 o 
   1   5  14       94.98       96.72      5.37 o 
   2   5  14       56.13       55.74      5.22 o 
   3   5  14      156.04      167.38      8.19 o 
   4   5  14       11.14       11.20      2.94 o 
   5   5  14       95.25       94.02      6.78 o 
   6   5  14        1.04        4.66      3.76 o 
  -7   6  14      110.89      114.55      7.49 o 
  -6   6  14       13.27       17.63      3.30 o 
  -5   6  14        3.24        1.29      2.51 o 
  -4   6  14       24.85       27.16      4.62 o 
  -3   6  14        1.40        0.68      2.54 o 
  -2   6  14       19.53       16.24      4.19 o 
  -1   6  14        8.31       12.00      3.13 o 
   0   6  14       24.94       21.62      4.09 o 
   1   6  14       62.42       52.36      6.33 o 
   2   6  14       15.59       14.60      4.08 o 
   3   6  14       17.47       14.63      4.29 o 
   4   6  14       10.11        8.59      4.08 o 
   5   6  14       56.80       62.46      4.57 o 
   6   6  14        5.83        6.56      3.72 o 
  -6   7  14       47.58       49.94      9.73 o 
  -5   7  14        2.80       -0.21      2.77 o 
  -4   7  14       17.47       16.31      3.44 o 
  -3   7  14        2.70        9.14      3.23 o 
  -2   7  14        2.94        1.90      2.97 o 
  -1   7  14      101.05      110.78      6.34 o 
   0   7  14        0.04        3.99      3.57 o 
   1   7  14       32.01       35.33      4.73 o 
   2   7  14        0.96       -1.15      3.86 o 
   3   7  14       49.07       59.71      6.97 o 
   4   7  14        5.88        6.20      4.20 o 
   5   7  14       19.18       20.87      4.93 o 
  -5   8  14        0.09       -3.04      3.79 o 
  -4   8  14        0.06       -1.18      2.85 o 
  -3   8  14       19.62       20.69      3.74 o 
  -2   8  14        1.29       -3.05      3.05 o 
  -1   8  14       12.80        8.20      3.66 o 
   0   8  14        7.25       -1.19      3.45 o 
   1   8  14        1.86       -3.72      3.72 o 
   2   8  14        1.22        6.71      3.88 o 
   3   8  14       40.29       51.55      5.74 o 
   4   8  14       11.65       20.64      8.76 o 
   5   8  14       22.63       14.34      4.77 o 
  -5   9  14        0.61        5.04      6.36 o 
  -4   9  14        0.45        2.50      3.03 o 
  -3   9  14       96.43      116.05     10.82 o 
  -2   9  14       19.44        9.16      3.72 o 
  -1   9  14       15.49       15.64      7.24 o 
   0   9  14        9.10        8.52      4.03 o 
   1   9  14        2.23        3.69      3.72 o 
   2   9  14        7.26        5.41      4.02 o 
   3   9  14        0.10        6.05      4.22 o 
   4   9  14        3.67        2.92      4.30 o 
  -3  10  14        6.59        8.29      3.67 o 
  -2  10  14       48.11       48.02      5.20 o 
  -1  10  14       18.30       16.95      4.48 o 
   0  10  14        1.11       -1.23      3.79 o 
   1  10  14        8.77        5.63      4.08 o 
   2  10  14        0.24       -3.31      3.55 o 
   3  10  14        7.15        5.96      6.60 o 
  -1  11  14        8.78        3.75      7.05 o 
   0  11  14        0.21       -1.29      7.47 o 
  -7   0  15       32.27       32.48      8.14 o 
  -5   0  15       35.11       26.74      7.05 o 
  -3   0  15       15.79       14.88      6.43 o 
  -1   0  15       43.42       45.48      8.29 o 
   1   0  15       90.07       96.13      5.48 o 
   3   0  15       24.81       18.29      4.06 o 
   5   0  15       62.45       37.97      6.21 o 
   7   0  15        0.29       -1.22      5.20 o 
  -7   1  15        0.98        7.59      4.56 o 
  -6   1  15        3.00       -0.31      3.97 o 
  -5   1  15        4.18        2.77      3.79 o 
  -4   1  15        2.43       -0.45      3.48 o 
  -3   1  15      160.87      163.56      9.06 o 
  -2   1  15       22.78       15.08      6.71 o 
  -1   1  15      185.56      194.06      6.59 o 
   0   1  15       12.09        5.16      3.89 o 
   1   1  15        0.39        2.59      1.77 o 
   2   1  15        8.74        5.77      2.86 o 
   3   1  15       19.50       21.57      3.22 o 
   4   1  15        5.70        7.46      3.08 o 
   5   1  15       82.66       81.65      5.44 o 
   6   1  15        3.11        5.90      3.61 o 
   7   1  15       47.70       53.84      5.47 o 
  -7   2  15       38.27       30.54      7.67 o 
  -6   2  15       30.44       36.46      7.35 o 
  -5   2  15       11.45        9.70      4.18 o 
  -4   2  15       30.95       25.72      4.86 o 
  -3   2  15       25.75       28.78      4.90 o 
  -2   2  15        2.18       -1.97      4.37 o 
  -1   2  15        6.30        7.37      2.58 o 
   0   2  15        0.00        4.52      2.50 o 
   1   2  15        0.12       -1.88      2.59 o 
   2   2  15       44.15       42.09      3.12 o 
   3   2  15       73.41       67.56      4.10 o 
   4   2  15       20.96       14.21      3.37 o 
   5   2  15       56.73       59.45      4.91 o 
   6   2  15       11.75       14.62      3.98 o 
  -7   3  15        2.62        0.09      4.17 o 
  -6   3  15        1.30        4.80      3.92 o 
  -5   3  15        0.84       -0.34      3.61 o 
  -4   3  15       37.70       44.03      5.54 o 
  -3   3  15       59.72       63.12      6.23 o 
  -2   3  15        5.21        6.02      2.58 o 
  -1   3  15       58.08       66.20      4.30 o 
   0   3  15       90.59       90.37      7.23 o 
   1   3  15       59.84       75.16      4.82 o 
   2   3  15      119.37      115.39      5.93 o 
   3   3  15       18.34       20.21      3.16 o 
   4   3  15       90.74       90.37      5.15 o 
   5   3  15       73.11       82.37      6.15 o 
   6   3  15       18.43       26.05      4.92 o 
  -7   4  15       34.82       35.60      7.22 o 
  -6   4  15       34.09       37.98      5.32 o 
  -5   4  15        9.48        6.59      3.89 o 
  -4   4  15       10.94        4.47      3.86 o 
  -3   4  15        8.37        5.81      3.15 o 
  -2   4  15        2.68        2.80      2.55 o 
  -1   4  15        8.24       10.56      3.06 o 
   0   4  15        8.19        9.31      3.11 o 
   1   4  15       15.61       15.07      3.42 o 
   2   4  15        7.13       11.88      3.89 o 
   3   4  15       47.04       44.46      5.37 o 
   4   4  15       74.31       73.11      6.66 o 
   5   4  15       35.94       39.90      4.74 o 
   6   4  15        5.48        6.42      4.09 o 
  -6   5  15        3.83        4.16      3.75 o 
  -5   5  15        4.09        7.92      3.96 o 
  -4   5  15        4.61        8.31      2.93 o 
  -3   5  15        0.01       -1.71      2.41 o 
  -2   5  15       12.53       11.73      3.11 o 
  -1   5  15       20.55       25.60      3.56 o 
   0   5  15      157.35      167.10      9.35 o 
   1   5  15        2.98        7.42      3.63 o 
   2   5  15        5.93        2.49      5.70 o 
   3   5  15       59.86       68.72      6.08 o 
   4   5  15       44.89       61.88      6.19 o 
   5   5  15       10.00        6.75      3.29 o 
   6   5  15        3.95       -4.20      5.17 o 
  -6   6  15        0.12       -3.08      3.58 o 
  -5   6  15        0.28       -2.53      2.53 o 
  -4   6  15        0.86        3.21      2.76 o 
  -3   6  15        1.86        1.64      2.80 o 
  -2   6  15        0.25       -1.07      2.80 o 
  -1   6  15        1.27        1.03      3.26 o 
   0   6  15       14.91        8.39      3.94 o 
   1   6  15       32.34       29.87      4.61 o 
   2   6  15       79.69       84.23      6.35 o 
   3   6  15       56.49       71.51      6.22 o 
   4   6  15       60.41       68.82      8.60 o 
   5   6  15       21.47       25.66      3.96 o 
  -5   7  15        8.45        8.70      3.21 o 
  -4   7  15       26.53       29.01      4.01 o 
  -3   7  15        7.68       11.41      3.57 o 
  -2   7  15      105.43      102.39      6.20 o 
  -1   7  15        0.03       -3.03      3.03 o 
   0   7  15       81.88       78.19      6.03 o 
   1   7  15        3.30        6.73      3.90 o 
   2   7  15        8.75       10.30      5.55 o 
   3   7  15        6.65        4.79      4.16 o 
   4   7  15       27.61       33.56      5.49 o 
   5   7  15        0.65        3.33      4.37 o 
  -5   8  15        3.68        8.52      3.33 o 
  -4   8  15        0.11       -1.44      3.18 o 
  -3   8  15        8.15        7.03      3.58 o 
  -2   8  15       20.45       21.59      4.14 o 
  -1   8  15        5.11        6.62      3.61 o 
   0   8  15        7.65        6.57      3.83 o 
   1   8  15       31.86       43.66     12.19 o 
   2   8  15        5.62       11.15      4.27 o 
   3   8  15        8.24        0.84      4.04 o 
   4   8  15       23.13       36.47      5.71 o 
  -4   9  15        0.11        2.56      6.25 o 
  -3   9  15        8.18       10.17      7.84 o 
  -2   9  15       83.69       98.05      6.87 o 
  -1   9  15        2.17        4.99      3.85 o 
   0   9  15        0.53       -2.65      3.84 o 
   1   9  15       13.08       15.01      4.43 o 
   2   9  15        3.19       -3.38      4.03 o 
   3   9  15        6.66        2.17      4.21 o 
  -2  10  15       12.74        5.48      7.18 o 
  -1  10  15       17.46       25.18      6.13 o 
   0  10  15        8.00        9.49      5.61 o 
   1  10  15        0.44        6.73      4.89 o 
  -6   0  16       40.97       55.07      9.38 o 
  -4   0  16        3.88       -4.50      5.19 o 
  -2   0  16       23.06       24.34      7.47 o 
   0   0  16        0.70        3.00      5.56 o 
   2   0  16       20.39       20.19      4.78 o 
   4   0  16        7.73        3.09      5.28 o 
   6   0  16      203.93      246.20     12.87 o 
  -7   1  16        6.19       -2.07      3.94 o 
  -6   1  16        3.27        7.99      4.50 o 
  -5   1  16       45.66       41.63      5.88 o 
  -4   1  16       10.82        4.94      5.80 o 
  -3   1  16        1.03       -1.77      6.23 o 
  -2   1  16       89.48      106.60     11.18 o 
  -1   1  16      102.17       88.73      7.63 o 
   0   1  16       23.94       27.81      3.90 o 
   1   1  16       10.54        6.08      2.90 o 
   2   1  16       91.90      103.14      4.32 o 
   3   1  16       10.76       10.45      2.67 o 
   4   1  16       44.59       43.74      4.34 o 
   5   1  16        0.09        1.34      3.33 o 
   6   1  16       29.20       28.80      4.63 o 
  -7   2  16        4.59        4.52      4.40 o 
  -6   2  16       11.14       14.55      6.64 o 
  -5   2  16       11.54       10.83      4.28 o 
  -4   2  16        3.51        3.35      4.73 o 
  -3   2  16        0.14        2.76      3.92 o 
  -2   2  16        1.05        1.89      5.79 o 
  -1   2  16        0.86        7.52      3.27 o 
   0   2  16       15.69       15.52      3.18 o 
   1   2  16        4.93        6.45      3.58 o 
   2   2  16        3.80        2.99      2.01 o 
   3   2  16       10.63       10.66      3.08 o 
   4   2  16       25.56       27.21      3.54 o 
   5   2  16        3.79        5.54      3.42 o 
   6   2  16       16.36       26.14      4.53 o 
  -6   3  16        2.34       -3.80      3.80 o 
  -5   3  16        8.60        8.46      4.33 o 
  -4   3  16       35.61       43.02      5.79 o 
  -3   3  16        0.38        1.97      3.82 o 
  -2   3  16       49.25       50.21      3.98 o 
  -1   3  16       93.87      101.56      5.20 o 
   0   3  16       28.26       39.42      3.98 o 
   1   3  16       42.31       43.36      4.66 o 
   2   3  16       43.05       60.15      5.58 o 
   3   3  16        1.09        2.50      3.56 o 
   4   3  16       56.21       66.69      4.76 o 
   5   3  16       11.51       21.86      4.43 o 
   6   3  16        2.64       -0.51      3.74 o 
  -6   4  16        0.08       -3.32      3.71 o 
  -5   4  16        1.27       -1.02      4.05 o 
  -4   4  16        2.08       -3.46      3.46 o 
  -3   4  16        1.35       -0.93      2.57 o 
  -2   4  16        5.13        4.11      2.77 o 
  -1   4  16        0.64        0.75      2.84 o 
   0   4  16        6.95       13.65      3.41 o 
   1   4  16        9.60        6.85      4.49 o 
   2   4  16       54.57       71.57      5.91 o 
   3   4  16       62.03       66.76      6.24 o 
   4   4  16       28.51       36.42      3.73 o 
   5   4  16       11.18        8.74      3.77 o 
  -6   5  16       10.56        9.46      4.49 o 
  -5   5  16        4.27        0.22      3.81 o 
  -4   5  16       10.00        9.59      3.51 o 
  -3   5  16       20.14       15.16      3.19 o 
  -2   5  16       13.34        4.55      4.28 o 
  -1   5  16       53.49       63.42      4.72 o 
   0   5  16       56.37       66.25      5.63 o 
   1   5  16       79.36       80.15      6.06 o 
   2   5  16        0.22        6.17      3.88 o 
   3   5  16       45.84       64.58      6.11 o 
   4   5  16        4.99       10.31      7.18 o 
   5   5  16       78.68      102.35      8.40 o 
  -5   6  16        1.53       -3.53      3.65 o 
  -4   6  16        2.81       -1.87      4.07 o 
  -3   6  16       16.07       16.30      3.44 o 
  -2   6  16        0.36       -3.07      3.07 o 
  -1   6  16        3.39       -1.79      3.27 o 
   0   6  16       14.90       13.38      4.38 o 
   1   6  16       79.40       84.98      6.56 o 
   2   6  16       52.73       60.20      5.88 o 
   3   6  16       28.45       32.33      5.34 o 
   4   6  16        1.90        3.44      4.59 o 
  -5   7  16        9.10       13.67      5.61 o 
  -4   7  16        1.94       -3.70      6.45 o 
  -3   7  16       23.92       29.23      4.35 o 
  -2   7  16        5.03        9.34      3.86 o 
  -1   7  16       36.13       43.69      5.15 o 
   0   7  16        9.54       13.54      4.44 o 
   1   7  16       28.43       31.82      5.26 o 
   2   7  16       10.34       11.35      4.47 o 
   3   7  16       18.51       15.38      4.97 o 
   4   7  16        0.19       -0.14      4.21 o 
  -4   8  16        0.32       -3.33      5.63 o 
  -3   8  16       10.48       10.15      3.96 o 
  -2   8  16        9.94       16.49      4.32 o 
  -1   8  16        0.29        0.67      3.78 o 
   0   8  16       22.91       19.28      4.79 o 
   1   8  16       23.89       22.87      5.09 o 
   2   8  16       10.46       14.03      6.01 o 
   3   8  16       10.93       14.06      4.81 o 
  -2   9  16       31.55       25.88      4.77 o 
  -1   9  16       17.99       15.54      4.47 o 
   0   9  16       10.13        6.22      6.32 o 
   1   9  16       17.41       18.96      4.91 o 
  -5   0  17       82.74      103.93     11.73 o 
  -3   0  17        0.85        0.23      5.84 o 
  -1   0  17       48.80       46.36      9.02 o 
   1   0  17       20.00       22.01      3.78 o 
   3   0  17        1.30       -3.42      3.42 o 
   5   0  17       11.16       12.45      5.72 o 
  -6   1  17        1.58        1.38      4.40 o 
  -5   1  17        6.50        6.16      4.56 o 
  -4   1  17        0.01       -3.76      3.76 o 
  -3   1  17       15.66       17.76      4.99 o 
  -2   1  17        6.55        8.38      4.74 o 
  -1   1  17      126.15      147.68      9.75 o 
   0   1  17       12.23       12.56      2.91 o 
   1   1  17       72.85       79.27      4.96 o 
   2   1  17        0.20       -0.92      2.84 o 
   3   1  17       34.64       37.77      3.64 o 
   4   1  17        1.02        1.98      3.28 o 
   5   1  17        3.34        3.45      3.64 o 
  -6   2  17        0.26        3.26      4.38 o 
  -5   2  17        3.46        0.32      4.25 o 
  -4   2  17        7.54        2.73      4.32 o 
  -3   2  17        5.58        1.79      3.98 o 
  -2   2  17        8.09        3.03      4.37 o 
  -1   2  17        7.11        9.79      5.13 o 
   0   2  17        0.38       -2.65      2.65 o 
   1   2  17        8.01        2.49      3.16 o 
   2   2  17        4.68        4.13      3.37 o 
   3   2  17        1.66        2.68      2.80 o 
   4   2  17        6.48        5.76      3.39 o 
   5   2  17       58.96       74.06      5.54 o 
  -6   3  17        5.40        8.17      4.75 o 
  -5   3  17       16.73       11.34      6.12 o 
  -4   3  17        1.26       -2.76      5.13 o 
  -3   3  17       12.36       14.57      5.56 o 
  -2   3  17       64.56       76.73      7.43 o 
  -1   3  17       26.31       36.71      4.82 o 
   0   3  17       42.56       43.89      4.29 o 
   1   3  17       47.77       62.02      4.97 o 
   2   3  17       45.18       46.71      5.34 o 
   3   3  17       13.31       22.49      5.70 o 
   4   3  17       13.52       21.07      3.64 o 
   5   3  17       25.32       33.10      4.88 o 
  -5   4  17        0.21        1.94      4.33 o 
  -4   4  17        0.16       -1.30      3.85 o 
  -3   4  17        0.15       -3.94      5.83 o 
  -2   4  17        1.00       -2.76      2.76 o 
  -1   4  17       21.29       20.36      3.71 o 
   0   4  17       23.17       29.43      4.13 o 
   1   4  17        4.69       -2.35      3.72 o 
   2   4  17        5.71        4.31      4.12 o 
   3   4  17        7.95        5.68      4.37 o 
   4   4  17       39.21       47.86      6.21 o 
  -5   5  17        2.42        2.56      4.17 o 
  -4   5  17       14.96       17.48      5.05 o 
  -3   5  17       10.86       15.74      3.75 o 
  -2   5  17       15.09       12.52      3.33 o 
  -1   5  17        1.80        4.04      4.05 o 
   0   5  17      144.90      167.49      8.16 o 
   1   5  17       54.66       65.35      6.11 o 
   2   5  17       10.78       17.84      4.64 o 
   3   5  17       20.52       18.63      5.05 o 
   4   5  17        1.69        4.78      4.57 o 
  -4   6  17        0.68        1.26      3.37 o 
  -3   6  17        4.42        2.65      3.49 o 
  -2   6  17        0.87        1.38      3.48 o 
  -1   6  17        8.63        9.87      4.13 o 
   0   6  17       29.72       34.39      4.66 o 
   1   6  17       17.05       17.89      4.83 o 
   2   6  17        4.65        1.69      4.13 o 
   3   6  17        3.98       -0.28      4.27 o 
  -3   7  17        1.26        3.09      3.53 o 
  -2   7  17       11.65        9.15      3.93 o 
  -1   7  17        9.94        6.53      3.96 o 
   0   7  17      102.82       90.23     15.18 o 
   1   7  17        0.52        3.19      6.90 o 
   2   7  17       24.29       32.79      5.65 o 
  -2   8  17        1.33        7.05      6.67 o 
  -1   8  17        2.54       -0.01      5.28 o 
   0   8  17        0.00       -4.77      4.77 o 
   1   8  17       19.44       12.33      7.79 o 
  -4   0  18        0.61        0.70      6.51 o 
  -2   0  18       26.86       34.60      8.63 o 
   0   0  18        2.17       -6.10      6.10 o 
   2   0  18        3.26        9.59      4.64 o 
   4   0  18       39.21       51.62      6.66 o 
  -5   1  18        0.04        3.82      4.59 o 
  -4   1  18        6.85        7.46      4.99 o 
  -3   1  18        6.74        4.42      6.95 o 
  -2   1  18       64.56       73.93      7.85 o 
  -1   1  18       10.15       13.33      6.55 o 
   0   1  18       37.70       29.12      9.50 o 
   1   1  18        8.06        5.59      3.27 o 
   2   1  18       17.35       19.39      3.91 o 
   3   1  18        0.01       -2.59      3.14 o 
   4   1  18       46.97       62.38      6.39 o 
  -5   2  18        3.34       -4.33      4.33 o 
  -4   2  18        2.21       -3.92      5.13 o 
  -3   2  18        3.94        5.60      4.77 o 
  -2   2  18       33.74       33.27     12.44 o 
  -1   2  18        3.76        5.58      5.11 o 
   0   2  18        2.47        4.66      3.26 o 
   1   2  18        4.69        9.25      4.82 o 
   2   2  18        0.29        5.12      4.03 o 
   3   2  18        0.30       -2.07      3.80 o 
   4   2  18       15.30       10.09      3.74 o 
  -5   3  18        4.94       -0.65      4.68 o 
  -4   3  18        7.96        8.13      5.35 o 
  -3   3  18       10.08       10.22      4.96 o 
  -2   3  18       22.34       32.95      6.17 o 
  -1   3  18      107.68      113.37      6.08 o 
   0   3  18       99.02      114.30      8.99 o 
   1   3  18       46.28       50.65      5.60 o 
   2   3  18       17.91       15.91      4.71 o 
   3   3  18        0.02        1.10      4.04 o 
   4   3  18        0.51        6.29      3.11 o 
  -4   4  18        2.72        2.42      4.52 o 
  -3   4  18        1.74       -0.23      4.36 o 
  -2   4  18        0.33       -1.68      2.94 o 
  -1   4  18       16.97       20.25      3.73 o 
   0   4  18       12.98       15.50      4.36 o 
   1   4  18        3.02        5.78      4.36 o 
   2   4  18        0.06       -1.17      4.01 o 
   3   4  18        0.48       -3.53      4.05 o 
  -4   5  18        0.05       -2.35      7.86 o 
  -3   5  18        9.28       11.76      3.80 o 
  -2   5  18       23.44       27.58      4.43 o 
  -1   5  18       17.27       20.80      4.45 o 
   0   5  18       42.35       43.24      5.77 o 
   1   5  18      108.63      119.64     12.11 o 
   2   5  18        1.15        1.91      4.28 o 
   3   5  18        2.72       -2.37      4.29 o 
  -3   6  18        0.79        4.71      3.81 o 
  -2   6  18        3.78        2.99      4.77 o 
  -1   6  18        0.06       -0.28      3.79 o 
   0   6  18        2.93        6.86      4.24 o 
   1   6  18       21.96       34.22      5.60 o 
   2   6  18        0.40       -1.44      4.24 o 
  -3   0  19        2.81       -3.62      6.80 o 
  -1   0  19        0.69        2.84      7.39 o 
   1   0  19        2.89       -2.89      7.42 o 
   3   0  19       12.01       15.48      6.60 o 
  -4   1  19        0.06       -1.09      4.78 o 
  -3   1  19       17.65       13.31      5.60 o 
  -2   1  19       15.79       11.24      5.69 o 
  -1   1  19       82.15       84.09      9.88 o 
   0   1  19        5.79        8.92      6.41 o 
   1   1  19       14.58       20.03      4.67 o 
   2   1  19        8.31       16.86      5.07 o 
   3   1  19       19.22       25.29      5.30 o 
  -3   2  19        0.00        5.31      4.92 o 
  -2   2  19        7.55       13.09      5.62 o 
  -1   2  19        4.83        0.30      7.12 o 
   0   2  19        1.46        5.34      7.92 o 
   1   2  19        0.80       -0.87      4.24 o 
   2   2  19        3.11        8.53      4.35 o 
   3   2  19       15.85       15.71      5.72 o 
  -3   3  19       23.77       43.29     13.39 o 
  -2   3  19        0.92       -1.28      4.42 o 
  -1   3  19        5.95        8.89      5.70 o 
   0   3  19       23.41       32.84      6.18 o 
   1   3  19        5.36        5.28      5.27 o 
   2   3  19       29.96       37.56      5.63 o 
  -2   4  19        4.70        2.16      7.52 o 
  -1   4  19        0.02        0.80      3.84 o 
   0   4  19        0.00       -3.62      3.69 o 
   1   4  19        2.91        8.42      3.88 o 
   2   4  19        1.16        0.08      6.64 o 
  -1   5  19        5.77        6.87      3.93 o 
   0   5  19       49.73       52.07      5.84 o 
  -2   0  20       26.06       33.70     10.31 o 
   0   0  20        3.20        4.21      7.91 o 
  -1   1  20        5.88        9.42      5.83 o 
   0   1  20       17.92       22.50      8.60 o 
  -1   2  20        1.81        6.20      5.76 o 
   0   2  20        0.99       -2.43      5.60 o 
                                                 
